# Supplementary material for: Comparisons of protein profiles of beech bark disease resistant and susceptible American beech (Fagus grandifolia)
Source: Proteome Sci. 2013 Jan 14;11:2. doi: 10.1186/1477-5956-11-2 (PMC3575302; doi:10.1186/1477-5956-11-2)
Supplement: Additional file 1 — p-values from ANOVA models. Complete set of p-values under-laying Table 3 including the initial p-value and the computed q-values and determination of significance based on q-value or Bonferroni correction. [file 1477-5956-11-2-S1.xlsx]

## Sheet: Additional table 3
Spot Number	BBD p-value	BBD q-value	BBD evaluation using q-value	STAND p-value	STAND evaluation using Bonferonnin cut-off	INT p-value	INT evaluation using Bonferonnin cut-off
1	0.678741	0.40627	NS	0.424857	NS	0.099219	NS
10	0.487344	0.341278	NS	0.0350204	NS	0.152572	NS
1001	0.0973725	0.121311	NS	2.31149e-05	SIG	0.0061359	NS
1004	0.0005263	0.0023016	SIG	0.00220868	NS	0.000700625	NS
1005	0.000212072	0.0011726	SIG	2.90945e-05	SIG	1.22604e-08	SIG
103	0.00799793	0.0199284	SIG	0.00703944	NS	0.000329796	NS
106	0.621509	0.389417	NS	9.55986e-06	SIG	0.0269509	NS
107	0.0669514	0.0948372	NS	0.000154849	NS	0.11068	NS
108	4.99663e-05	0.000446128	SIG	2.31896e-06	SIG	6.13938e-05	SIG
109	0.000539882	0.00231378	SIG	0.0016609	NS	0.00283786	NS
11	0.0254654	0.047015	SIG	0.0038375	NS	1.97309e-06	SIG
110	1.24205e-05	0.000140081	SIG	4.92359e-09	SIG	9.47272e-12	SIG
1103	0.119007	0.13893	NS	0.000218342	NS	1.07833e-05	SIG
1104	0.0472383	0.0749814	NS	0.0114369	NS	0.198952	NS
1105	0.180375	0.182319	NS	0.0130683	NS	0.563702	NS
1107	0.968287	0.500181	NS	0.169797	NS	0.00900598	NS
1108	0.451424	0.32791	NS	0.00196839	NS	1.18061e-05	SIG
1109	3.60421e-10	1.54e-08	SIG	4.32357e-20	SIG	3.05409e-22	SIG
111	0.409047	0.316436	NS	1.84076e-07	SIG	0.877703	NS
1202	0.115479	0.136716	NS	0.000368202	NS	0.402706	NS
1205	0.258516	0.22986	NS	0.00121123	NS	0.726205	NS
1206	0.594989	0.384029	NS	0.0577139	NS	0.00637227	NS
1207	0.825159	0.456615	NS	0.134588	NS	0.149116	NS
1210	0.309564	0.261098	NS	1.29498e-05	SIG	0.263455	NS
1211	0.417396	0.317999	NS	6.36308e-07	SIG	1.9798e-09	SIG
13	0.017123	0.0327608	SIG	3.56137e-07	SIG	8.50655e-09	SIG
1302	0.437825	0.323328	NS	0.00516015	NS	0.00639156	NS
1303	0.000213414	0.0011726	SIG	5.78875e-11	SIG	3.53626e-12	SIG
1304	0.129129	0.146405	NS	0.0233658	NS	0.0176171	NS
1305	0.991731	0.501212	NS	0.00010462	SIG	0.5147	NS
1306	0.251866	0.224881	NS	0.00189486	NS	0.0751067	NS
1307	0.328806	0.27204	NS	0.0857478	NS	0.00782068	NS
1308	0.0575761	0.0860415	NS	0.00272939	NS	0.246392	NS
1309	0.00109585	0.00434861	SIG	0.00157593	NS	0.000535389	NS
1310	0.503598	0.350369	NS	0.000585924	NS	0.109068	NS
14	0.246659	0.223685	NS	0.0350577	NS	0.199192	NS
1401	0.00216671	0.00748862	SIG	0.0123213	NS	0.040153	NS
1402	0.00610391	0.016769	SIG	0.05043	NS	0.0125042	NS
1403	0.728978	0.423332	NS	0.000158299	NS	0.245468	NS
1404	0.676161	0.405859	NS	0.000566495	NS	1.55173e-07	SIG
1405	0.00910561	0.0219236	SIG	2.3187e-06	SIG	0.0579105	NS
1406	0.44037	0.323328	NS	0.00726943	NS	0.00888499	NS
15	0.173912	0.17662	NS	0.761947	NS	0.604713	NS
1601	0.418511	0.317999	NS	0.000417918	NS	0.0443976	NS
1607	0.44099	0.323328	NS	0.000448386	NS	0.728102	NS
1608	0.560535	0.37648	NS	0.000140702	NS	0.0142511	NS
1609	0.630738	0.390631	NS	0.0251277	NS	0.0270735	NS
17	0.0920525	0.117414	NS	0.0153666	NS	0.0243231	NS
1704	0.00227853	0.00762276	SIG	0.00042366	NS	2.89741e-06	SIG
1705	0.887224	0.47649	NS	0.0413178	NS	0.999731	NS
1706	0.615042	0.388775	NS	0.0589309	NS	0.976468	NS
18	0.0984648	0.121963	NS	0.000117337	SIG	0.102471	NS
1812	0.559994	0.37648	NS	0.718446	NS	0.76835	NS
19	2.10245e-07	4.1e-06	SIG	2.49949e-08	SIG	2.57861e-09	SIG
1901	0.95487	0.499701	NS	0.000475085	NS	0.215695	NS
2	0.555791	0.37648	NS	0.0166588	NS	0.0235757	NS
20	0.0654678	0.0935254	NS	0.0145783	NS	0.0114434	NS
2001	0.935181	0.493586	NS	0.473791	NS	0.508093	NS
2002	0.594163	0.384029	NS	0.00150269	NS	0.00152542	NS
2004	0.985023	0.500181	NS	0.0259309	NS	7.17727e-05	SIG
2006	0.227485	0.213802	NS	0.0242373	NS	0.014001	NS
2007	0.0486277	0.0766193	NS	3.42194e-06	SIG	0.00446379	NS
201	0.331973	0.273604	NS	0.00364589	NS	0.492054	NS
202	0.20795	0.199824	NS	0.00875992	NS	0.119947	NS
203	0.768179	0.43958	NS	0.933607	NS	0.105645	NS
204	0.146873	0.157364	NS	0.000429758	NS	0.253262	NS
206	0.285112	0.244382	NS	0.127076	NS	0.390298	NS
207	0.61175	0.387838	NS	0.000317731	NS	0.180843	NS
208	0.970515	0.500181	NS	2.03387e-06	SIG	0.999999	NS
209	0.708588	0.418151	NS	0.000504512	NS	0.988341	NS
21	0.275128	0.240881	NS	0.255566	NS	0.113403	NS
210	4.48628e-05	0.000417976	SIG	0.00151058	NS	6.48684e-08	SIG
2101	0.0105155	0.0238323	SIG	0.00165934	NS	0.00890918	NS
2102	0.043082	0.0714967	NS	0.284057	NS	0.132373	NS
2106	0.0394812	0.0671449	NS	0.00566172	NS	0.0279013	NS
2107	0.00560997	0.0158176	SIG	3.80128e-05	SIG	1.06657e-07	SIG
211	0.161591	0.167987	NS	0.1991	NS	0.604019	NS
2201	0.715631	0.418988	NS	0.160659	NS	0.950018	NS
2202	0.714491	0.418988	NS	0.000118974	NS	0.0272513	NS
2203	0.243691	0.22316	NS	0.0307005	NS	0.335298	NS
2205	0.589273	0.384029	NS	0.00596215	NS	0.386818	NS
2206	0.357462	0.287966	NS	5.62075e-07	SIG	0.0534973	NS
2208	0.826777	0.456615	NS	0.0363178	NS	0.812122	NS
2301	0.278129	0.241405	NS	0.526327	NS	0.00653189	NS
2302	0.198034	0.192018	NS	0.0186969	NS	0.392216	NS
2303	0.710299	0.418151	NS	0.814149	NS	0.0282497	NS
2305	0.231018	0.215318	NS	0.00565114	NS	0.000181503	NS
2307	0.218063	0.20676	NS	0.277917	NS	0.0403992	NS
2308	0.692631	0.41228	NS	0.000130277	NS	0.0103318	NS
2310	0.934103	0.493586	NS	0.0081537	NS	0.465101	NS
2311	0.428509	0.319942	NS	1.24671e-06	SIG	3.08165e-05	SIG
2312	0.0133881	0.0284047	SIG	0.124391	NS	0.21118	NS
2407	0.662196	0.400944	NS	0.0228884	NS	0.0193916	NS
2408	0.574158	0.378566	NS	0.103509	NS	0.809948	NS
2504	0.0672712	0.0948372	NS	0.0025346	NS	1.15154e-05	SIG
2506	0.0251813	0.0469217	SIG	0.27816	NS	0.000404715	NS
2507	0.000204472	0.0011726	SIG	0.000157991	NS	0.00155871	NS
2604	0.728588	0.423332	NS	8.91072e-05	SIG	0.0453034	NS
2609	0.393933	0.308081	NS	0.000111556	SIG	7.00509e-07	SIG
2610	0.0877081	0.114601	NS	0.00593682	NS	0.0454709	NS
2611	0.0278959	0.0498141	SIG	8.65296e-06	SIG	7.17145e-05	SIG
2612	0.453589	0.328371	NS	0.0641313	NS	0.035404	NS
2613	0.471651	0.332461	NS	8.40968e-05	SIG	6.77428e-06	SIG
2614	4.64617e-10	1.66e-08	SIG	8.77127e-11	SIG	1.37302e-11	SIG
2615	8.97538e-05	0.000769318	SIG	1.00191e-10	SIG	2.26739e-12	SIG
2701	0.566389	0.376923	NS	0.218919	NS	0.370945	NS
2702	0.825308	0.456615	NS	0.0011194	NS	0.510756	NS
2704	0.798604	0.449159	NS	1.11071e-06	SIG	1.39743e-06	SIG
2705	0.738163	0.427507	NS	1.34272e-08	SIG	5.61685e-05	SIG
2706	0.275407	0.240881	NS	0.299633	NS	0.0551202	NS
2801	1.07012e-14	2.29e-12	SIG	1.30759e-15	SIG	1.67172e-16	SIG
2802	0.555237	0.37648	NS	2.68103e-05	SIG	0.0261124	NS
2803	0.000134662	0.000961871	SIG	4.95073e-09	SIG	5.69365e-13	SIG
2805	0.762429	0.43801	NS	0.000633225	NS	0.0441789	NS
2806	4.07264e-06	5.45e-05	SIG	1.34286e-10	SIG	2.2065e-11	SIG
2901	0.0944553	0.119061	NS	0.0724104	NS	0.0175502	NS
3	0.140211	0.152514	NS	0.489821	NS	0.0029089	NS
3001	0.0828552	0.108924	NS	0.125185	NS	0.475437	NS
3002	0.385587	0.302659	NS	0.474853	NS	0.95	NS
3004	0.157416	0.165353	NS	0.242442	NS	0.0634995	NS
3005	0.598437	0.384648	NS	4.26904e-06	SIG	8.87359e-10	SIG
3006	0.0406705	0.0686228	NS	0.0101983	NS	6.98579e-05	SIG
3007	0.138412	0.152101	NS	0.040923	NS	0.385552	NS
302	0.317422	0.26364	NS	0.000119153	NS	0.130312	NS
303	2.32274e-05	0.000237014	SIG	2.36938e-08	SIG	7.29365e-06	SIG
304	0.682745	0.407528	NS	0.000304773	NS	2.19342e-08	SIG
305	0.772135	0.440047	NS	0.359206	NS	0.458467	NS
306	0.000495844	0.0022425	SIG	0.000226399	NS	6.54163e-05	SIG
307	0.0128361	0.027506	SIG	5.69308e-06	SIG	0.0787655	NS
308	0.805762	0.450818	NS	0.00833862	NS	0.00303921	NS
3101	0.553463	0.37648	NS	0.0195732	NS	0.0174089	NS
3102	0.143286	0.155072	NS	0.00210986	NS	0.000833386	NS
3103	0.913171	0.486765	NS	0.92129	NS	0.00627605	NS
3104	0.263943	0.233716	NS	7.95203e-06	SIG	2.96563e-05	SIG
3105	0.0514349	0.0804509	NS	0.000178552	NS	0.000112491	SIG
3106	0.274433	0.240881	NS	8.5016e-05	SIG	0.000102436	SIG
3107	0.360739	0.289517	NS	0.00356103	NS	0.000968679	NS
3108	0.649444	0.396486	NS	4.53844e-06	SIG	6.77657e-05	SIG
3201	0.000317377	0.00158161	SIG	0.0144273	NS	0.000218577	NS
3202	0.909647	0.486096	NS	1.04301e-05	SIG	0.0423096	NS
3302	0.465829	0.33163	NS	0.0547509	NS	0.00864421	NS
3304	0.976265	0.500181	NS	7.99064e-08	SIG	4.17276e-11	SIG
3305	2.06908e-08	5.54e-07	SIG	3.35858e-17	SIG	7.08256e-22	SIG
3306	0.00239685	0.00778197	SIG	4.15648e-09	SIG	2.30501e-09	SIG
3307	0.565118	0.376923	NS	0.000201258	NS	0.870405	NS
3403	0.0700606	0.097487	NS	0.00506004	NS	0.325349	NS
3404	0.00260523	0.00820975	SIG	2.40947e-05	SIG	0.0176042	NS
3406	1.28124e-06	1.96e-05	SIG	4.86248e-06	SIG	5.89923e-05	SIG
3408	0.626839	0.390473	NS	0.00137767	NS	0.043117	NS
3409	0.0338832	0.0595139	NS	0.00052346	NS	3.78571e-06	SIG
3410	0.062761	0.0902604	NS	0.00900561	NS	3.11118e-05	SIG
3411	0.154686	0.163285	NS	0.486676	NS	0.065372	NS
3412	0.00651428	0.0176698	SIG	0.000262518	NS	8.0724e-05	SIG
3501	0.998346	0.502275	NS	0.0127628	NS	8.03091e-05	SIG
3502	0.00710728	0.0187528	SIG	1.01114e-05	SIG	0.000162311	NS
3503	0.119294	0.13893	NS	0.124456	NS	0.0410073	NS
3504	0.640322	0.394287	NS	0.0056186	NS	0.000103524	SIG
3603	0.638653	0.394287	NS	3.92566e-05	SIG	0.000846055	NS
3607	0.00362462	0.010496	SIG	0.000711356	NS	0.000249065	NS
3609	0.856884	0.464855	NS	0.00135668	NS	0.014049	NS
3702	9.71802e-06	0.000122496	SIG	0.0294003	NS	0.0817851	NS
3704	0.527825	0.363683	NS	0.115892	NS	0.0960584	NS
3707	0.308328	0.261098	NS	0.0002675	NS	0.0288474	NS
3708	0.00313822	0.00957987	SIG	0.000544414	NS	0.00856081	NS
3709	0.550419	0.37648	NS	0.288237	NS	0.0285814	NS
3802	0.000282826	0.00147818	SIG	5.20981e-07	SIG	7.60903e-08	SIG
3805	0.590385	0.384029	NS	0.0489602	NS	0.0045277	NS
3806	0.489788	0.341872	NS	0.0031391	NS	0.518245	NS
3807	0.313712	0.261572	NS	0.389239	NS	0.246778	NS
3901	0.784272	0.443426	NS	0.00290962	NS	9.60399e-05	SIG
3902	0.562188	0.37648	NS	0.00839168	NS	0.000171891	NS
3905	0.000946045	0.00389854	SIG	0.00519348	NS	0.00151025	NS
4	0.0578199	0.0860415	NS	0.0158898	NS	0.00872474	NS
4001	0.313241	0.261572	NS	0.000141712	NS	0.0476735	NS
4006	0.0909748	0.116734	NS	0.000580303	NS	0.000166076	NS
401	0.860208	0.465481	NS	0.000722338	NS	2.185e-08	SIG
402	0.283608	0.244069	NS	0.0692933	NS	0.003777	NS
403	0.112458	0.133879	NS	1.13059e-05	SIG	0.335744	NS
405	0.0571331	0.0860415	NS	0.14895	NS	0.0601909	NS
406	0.136792	0.151096	NS	0.0280076	NS	0.0153713	NS
407	0.605638	0.386047	NS	0.0256134	NS	0.000360798	NS
408	9.97121e-08	2.25e-06	SIG	1.39079e-20	SIG	5.08287e-24	SIG
409	0.0354146	0.0616978	NS	1.39648e-05	SIG	0.23932	NS
410	0.00100307	0.00405556	SIG	9.54163e-05	SIG	0.00666237	NS
4101	0.251549	0.224881	NS	0.000424977	NS	5.91311e-05	SIG
4103	0.0422101	0.0706642	NS	0.225272	NS	0.0233065	NS
4106	0.00181853	0.00660482	SIG	2.58594e-12	SIG	1.69169e-08	SIG
411	0.0140502	0.0295173	SIG	1.76979e-06	SIG	0.00393234	NS
412	0.00141516	0.00541514	SIG	8.76148e-11	SIG	4.26843e-08	SIG
413	0.0730589	0.100356	NS	0.136823	NS	0.0140103	NS
414	0.413145	0.317999	NS	3.29938e-05	SIG	0.017585	NS
4201	0.000159609	0.00103642	SIG	0.000254558	NS	5.85466e-05	SIG
4203	0.980985	0.500181	NS	0.01435	NS	0.887037	NS
4204	0.60515	0.386047	NS	2.35053e-14	SIG	2.80924e-17	SIG
4301	0.045795	0.0740126	NS	0.0635878	NS	0.229475	NS
4302	0.568207	0.376962	NS	1.24678e-08	SIG	1.05655e-10	SIG
4303	0.145232	0.156387	NS	0.0126015	NS	0.0510675	NS
4304	0.571512	0.377984	NS	0.000401229	NS	0.00598968	NS
4305	3.33602e-13	2.38e-11	SIG	3.52145e-17	SIG	7.87903e-19	SIG
4403	0.464466	0.33163	NS	0.00275007	NS	0.000623837	NS
4404	0.0532565	0.0826965	NS	1.84335e-05	SIG	0.00112795	NS
4501	0.154292	0.163285	NS	0.171869	NS	0.101065	NS
4503	0.281852	0.243536	NS	1.17794e-05	SIG	0.167161	NS
4504	0.841817	0.457841	NS	1.61273e-06	SIG	8.27696e-10	SIG
4603	0.667509	0.402113	NS	0.166091	NS	0.00774325	NS
4706	0.0264934	0.0481116	SIG	0.309409	NS	0.426838	NS
4802	1.13157e-06	1.87e-05	SIG	5.43327e-09	SIG	1.57874e-09	SIG
4805	0.278259	0.241405	NS	0.00717167	NS	0.00937822	NS
4901	0.310706	0.261098	NS	0.00207437	NS	0.627438	NS
4903	0.101246	0.123974	NS	0.000587891	NS	0.0185953	NS
4905	0.123249	0.141232	NS	0.000168978	NS	0.286379	NS
4906	0.0149389	0.0301999	SIG	0.000677163	NS	0.00419351	NS
5	0.0542163	0.0835811	NS	1.73022e-05	SIG	1.03022e-05	SIG
5001	0.345842	0.280716	NS	0.0286008	NS	0.259434	NS
501	0.0592922	0.0870237	NS	0.0107197	NS	0.00642445	NS
504	0.467563	0.331761	NS	0.00042959	NS	1.13885e-05	SIG
505	0.0256702	0.047015	SIG	0.00956707	NS	0.00416365	NS
5101	0.786909	0.443746	NS	0.000123495	NS	0.0707152	NS
5102	0.0467991	0.0748386	NS	0.000165438	NS	1.41944e-08	SIG
5201	0.0326284	0.0577835	NS	3.40451e-06	SIG	0.0120687	NS
5202	0.465669	0.33163	NS	0.00141606	NS	0.0106802	NS
5301	0.00820755	0.0202157	SIG	1.88402e-06	SIG	1.2406e-08	SIG
5302	0.832376	0.45703	NS	0.0116603	NS	0.00186064	NS
5303	0.00165973	0.00623957	SIG	0.0698472	NS	0.407649	NS
5304	0.707313	0.418151	NS	0.0795645	NS	0.000148492	NS
5305	0.987897	0.500455	NS	0.000348983	NS	0.00096355	NS
5306	0.883287	0.475567	NS	2.54916e-06	SIG	3.10346e-07	SIG
5307	0.0804989	0.10648	NS	0.0157844	NS	5.35752e-06	SIG
5402	0.0891302	0.115409	NS	0.0284933	NS	0.00290719	NS
5403	0.149303	0.159171	NS	0.235745	NS	0.00101464	NS
5505	0.000117851	0.000901921	SIG	0.0278906	NS	0.00469471	NS
5506	0.211279	0.202117	NS	0.0273077	NS	0.696178	NS
5601	0.00170175	0.00628726	SIG	0.0131774	NS	0.010038	NS
5602	0.231843	0.215318	NS	0.00349412	NS	0.000167557	NS
5604	0.0546482	0.0836453	NS	0.0584814	NS	0.155532	NS
5605	9.54389e-09	2.92e-07	SIG	6.2608e-09	SIG	1.17798e-09	SIG
5606	2.00245e-11	1.07e-09	SIG	6.65461e-12	SIG	1.00685e-12	SIG
5607	0.521961	0.360803	NS	0.0294947	NS	0.0119738	NS
5703	0.0145682	0.029731	SIG	0.156703	NS	0.0628547	NS
5704	0.619182	0.389417	NS	0.0238359	NS	0.267656	NS
5705	0.0780957	0.10525	NS	0.0213899	NS	0.0299506	NS
5802	0.000179108	0.00112884	SIG	0.0304314	NS	0.223411	NS
5804	0.938929	0.494347	NS	0.202209	NS	0.0014805	NS
5807	0.0752353	0.102037	NS	0.00456208	NS	0.281682	NS
5808	0.297323	0.253833	NS	0.152634	NS	0.000570072	NS
5810	0.749063	0.432651	NS	0.150009	NS	0.00711105	NS
5811	0.194332	0.190149	NS	3.72329e-05	SIG	1.4119e-08	SIG
5904	0.247396	0.223685	NS	0.00528081	NS	0.000125738	NS
5906	0.841132	0.457841	NS	0.00143041	NS	0.751805	NS
5907	0.769265	0.43958	NS	6.92698e-12	SIG	0.995547	NS
5908	0.000153562	0.00102832	SIG	1.06016e-07	SIG	1.8347e-08	SIG
5909	0.000207415	0.0011726	SIG	1.12422e-05	SIG	2.55948e-05	SIG
6002	0.423567	0.317999	NS	0.00315338	NS	0.00442658	NS
6005	0.12275	0.141232	NS	5.29811e-08	SIG	0.00675574	NS
601	0.0162716	0.0318095	SIG	0.00619772	NS	0.00420843	NS
602	3.1917e-06	4.56e-05	SIG	6.3249e-06	SIG	0.000103601	SIG
603	0.00224946	0.00762276	SIG	1.18923e-07	SIG	0.0472777	NS
604	0.62337	0.389444	NS	0.000559044	NS	0.00167832	NS
605	0.0743355	0.101459	NS	1.28242e-06	SIG	0.000141007	NS
606	0.00886631	0.02159	SIG	0.000107992	SIG	3.99811e-05	SIG
607	0.0940902	0.119061	NS	0.0105542	NS	9.73372e-05	SIG
610	1.05309e-05	0.000125368	SIG	1.41037e-10	SIG	8.52299e-11	SIG
6102	0.800833	0.449233	NS	0.158958	NS	0.18368	NS
6105	0.416713	0.317999	NS	0.000681884	NS	0.000827244	NS
6106	0.232113	0.215318	NS	5.85532e-07	SIG	1.53554e-09	SIG
6202	0.100452	0.12371	NS	0.00459631	NS	0.0277204	NS
6204	0.0564844	0.0858425	NS	0.0021175	NS	0.0579998	NS
6206	0.481314	0.33816	NS	7.31172e-05	SIG	1.6177e-08	SIG
6207	0.162054	0.167987	NS	2.9476e-05	SIG	5.64083e-05	SIG
6208	0.0145646	0.029731	SIG	1.3821e-12	SIG	7.25056e-17	SIG
6301	0.45097	0.32791	NS	3.45772e-05	SIG	0.0582958	NS
6303	0.0173173	0.0328394	SIG	0.0109921	NS	2.38107e-06	SIG
6304	0.000370831	0.00180599	SIG	0.000374103	NS	3.9547e-07	SIG
6306	0.00337218	0.00989877	SIG	0.0112102	NS	0.00061401	NS
6402	0.0894036	0.115409	NS	0.00879848	NS	0.287293	NS
6406	0.139694	0.152514	NS	0.166506	NS	0.0133978	NS
6407	0.363409	0.290081	NS	0.00474176	NS	0.0155447	NS
6501	0.0163408	0.0318095	SIG	0.078535	NS	0.205925	NS
6705	0.776226	0.441204	NS	0.00128971	NS	0.346137	NS
6707	0.0076018	0.0193216	SIG	0.00114213	NS	0.000247399	NS
6708	0.131682	0.148514	NS	0.12435	NS	0.000312358	NS
6709	0.0105509	0.0238323	SIG	0.0215761	NS	0.262533	NS
6710	0.010334	0.0238323	SIG	0.000642692	NS	0.00067863	NS
6711	0.958426	0.499701	NS	1.03556e-11	SIG	0.999994	NS
6804	0.832282	0.45703	NS	0.0114128	NS	0.00201134	NS
6806	0.169652	0.173356	NS	0.307611	NS	0.00340578	NS
6807	0.00196473	0.00701689	SIG	2.26265e-05	SIG	3.88582e-06	SIG
6808	0.000125085	0.000924273	SIG	5.28873e-05	SIG	2.78054e-05	SIG
6809	1.55056e-05	0.000166131	SIG	1.97293e-09	SIG	3.31725e-06	SIG
6901	0.107221	0.129156	NS	0.00732382	NS	0.0331651	NS
6902	0.967445	0.500181	NS	0.00136479	NS	0.0498469	NS
6903	0.195383	0.190308	NS	3.91701e-05	SIG	2.80707e-05	SIG
6905	0.11676	0.137472	NS	6.83149e-07	SIG	1.39422e-05	SIG
7	0.168801	0.173356	NS	0.000212582	NS	1.65215e-05	SIG
7001	0.134183	0.149721	NS	0.000859293	NS	0.000828525	NS
7003	0.554126	0.37648	NS	0.90932	NS	0.131241	NS
7005	0.162276	0.167987	NS	0.00726642	NS	3.14378e-05	SIG
7006	0.782498	0.443426	NS	0.00169071	NS	3.92392e-05	SIG
7007	0.95715	0.499701	NS	0.0306827	NS	1	NS
7008	0.169889	0.173356	NS	0.000456852	NS	3.15934e-05	SIG
7009	3.69421e-05	0.000359826	SIG	1.81201e-11	SIG	1.20193e-06	SIG
7011	0.103048	0.125464	NS	0.00163131	NS	0.268237	NS
7012	0.21408	0.203885	NS	0.0345987	NS	0.00143659	NS
702	0.342856	0.27935	NS	0.00540849	NS	0.395267	NS
703	0.946628	0.497179	NS	0.000548848	NS	0.839344	NS
704	1.47414e-13	1.58e-11	SIG	6.0343e-22	SIG	1.94401e-23	SIG
7104	0.983437	0.500181	NS	3.1875e-07	SIG	2.09413e-09	SIG
7105	0.424422	0.317999	NS	0.000575814	NS	0.664266	NS
7106	1.05018e-07	2.25e-06	SIG	4.44095e-07	SIG	5.66616e-07	SIG
7107	0.000112155	0.000890119	SIG	0.000119734	NS	0.00136725	NS
7108	0.134849	0.149721	NS	0.00122548	NS	0.000163198	NS
7109	0.404616	0.314143	NS	0.000339666	NS	0.0019783	NS
7110	0.0109911	0.0245337	SIG	0.058539	NS	0.0207586	NS
7111	2.43701e-07	4.35e-06	SIG	2.41298e-14	SIG	7.90374e-16	SIG
7112	0.000502319	0.0022425	SIG	0.000600922	NS	0.000109603	SIG
7201	0.110116	0.131823	NS	0.0910545	NS	2.84276e-05	SIG
7203	0.0118366	0.0261485	SIG	1.04314e-05	SIG	0.0083692	NS
7204	0.644669	0.395826	NS	0.00011371	SIG	1.77747e-05	SIG
7205	0.187212	0.185726	NS	0.000294691	NS	1.0076e-08	SIG
7206	0.660081	0.400944	NS	0.00207942	NS	0.000925305	NS
7207	0.00693669	0.0185804	SIG	2.75578e-12	SIG	0.00016712	NS
7208	0.66236	0.400944	NS	3.0121e-09	SIG	0.000141352	NS
7303	0.00133458	0.00519968	SIG	7.6587e-05	SIG	2.61994e-07	SIG
7304	0.465769	0.33163	NS	3.07888e-08	SIG	0.151871	NS
7305	0.350632	0.28353	NS	0.000272654	NS	6.59161e-06	SIG
7306	0.366856	0.290081	NS	4.17319e-06	SIG	0.111067	NS
7307	0.833927	0.45703	NS	0.0464538	NS	0.98227	NS
7308	0.921239	0.489268	NS	7.21915e-06	SIG	0.999983	NS
7404	0.518744	0.359739	NS	0.0688988	NS	0.84576	NS
7406	0.239619	0.220373	NS	0.00215017	NS	0.895545	NS
7407	0.205599	0.198455	NS	0.00351604	NS	0.957685	NS
7408	0.00442553	0.0126444	SIG	0.0345996	NS	0.186141	NS
7410	0.334724	0.274814	NS	0.00156413	NS	2.04859e-06	SIG
7412	0.720351	0.420602	NS	5.25516e-05	SIG	0.0608285	NS
7413	0.592158	0.384029	NS	0.103979	NS	0.0378521	NS
7501	0.580951	0.38187	NS	0.0611404	NS	0.108398	NS
7505	0.442097	0.323328	NS	0.0157496	NS	0.574431	NS
7506	0.905232	0.484946	NS	0.0130421	NS	0.00606292	NS
7510	0.00330424	0.00983406	SIG	2.54277e-10	SIG	3.12357e-12	SIG
7513	0.0438327	0.0717002	NS	0.00643445	NS	0.0654627	NS
7602	0.0219367	0.0412343	SIG	0.0304506	NS	0.103385	NS
7603	0.336812	0.275473	NS	0.00069177	NS	0.517068	NS
7605	0.471055	0.332461	NS	0.02817	NS	0.113515	NS
7606	0.19231	0.189034	NS	0.265928	NS	0.542652	NS
7608	0.628774	0.390543	NS	0.00182141	NS	0.843533	NS
7609	0.000305163	0.00155695	SIG	2.48922e-08	SIG	5.11774e-09	SIG
7702	0.756032	0.435503	NS	0.00381074	NS	0.000505807	NS
7703	0.0618254	0.0895593	NS	0.000499732	NS	0.0396246	NS
7705	0.0590489	0.0870237	NS	0.0492333	NS	0.00023471	NS
7802	0.364795	0.290081	NS	0.0750181	NS	0.253447	NS
7803	0.010305	0.0238323	SIG	0.122296	NS	0.052182	NS
7804	0.190361	0.18798	NS	0.507689	NS	0.240688	NS
7806	0.401945	0.313204	NS	0.105644	NS	0.00751085	NS
7807	0.245599	0.223685	NS	0.000300916	NS	0.0123976	NS
7808	0.00213725	0.00748862	SIG	0.0166617	NS	0.00334747	NS
7809	0.0123365	0.0267023	SIG	0.0062977	NS	0.00172506	NS
7810	0.0143191	0.029731	SIG	0.00952443	NS	0.00268491	NS
7811	0.18697	0.185726	NS	0.202738	NS	0.00824267	NS
8	0.0697241	0.097487	NS	0.00180828	NS	0.000419221	NS
8001	0.974855	0.500181	NS	0.000116126	SIG	0.0506282	NS
8002	0.00254856	0.00815103	SIG	0.00151044	NS	0.000725166	NS
8003	0.12246	0.141232	NS	0.00882822	NS	0.0569819	NS
8006	0.0801989	0.10648	NS	0.133252	NS	0.0149693	NS
8007	0.036883	0.0637379	NS	0.0308547	NS	0.00353314	NS
8008	0.037632	0.0645119	NS	0.0867572	NS	0.0016083	NS
804	0.000240459	0.00128817	SIG	0.000930081	NS	0.000244569	NS
8103	0.562211	0.37648	NS	9.64377e-05	SIG	6.11285e-07	SIG
8104	0.00717607	0.0187528	SIG	0.338519	NS	0.229003	NS
8105	0.586712	0.384029	NS	0.697218	NS	0.518366	NS
8106	0.128249	0.146181	NS	0.0172779	NS	0.00134294	NS
8107	0.87119	0.470236	NS	0.000180431	NS	0.000414431	NS
8201	0.30189	0.256709	NS	0.0857664	NS	0.0055485	NS
8202	0.00965799	0.0229952	SIG	3.89652e-05	SIG	0.000689833	NS
8203	0.0792857	0.106186	NS	2.00983e-07	SIG	0.000331029	NS
8204	0.83978	0.457841	NS	8.19235e-28	SIG	0.995697	NS
8301	0.219176	0.2069	NS	0.00555432	NS	0.569575	NS
8303	0.0155258	0.0310931	SIG	0.0763282	NS	0.000444949	NS
8304	0.922433	0.489268	NS	0.46612	NS	0.00612471	NS
8305	0.620486	0.389417	NS	0.709406	NS	0.000213545	NS
8306	0.419676	0.317999	NS	0.492878	NS	0.00512252	NS
8308	0.0955668	0.119758	NS	0.0471645	NS	0.000675607	NS
8309	9.84753e-05	0.00081161	SIG	0.0313904	NS	0.000436426	NS
8310	0.420715	0.317999	NS	2.64423e-05	SIG	1.12711e-07	SIG
8311	0.0164773	0.0318095	SIG	2.22222e-06	SIG	0.00511217	NS
8312	0.027781	0.0498141	SIG	0.00267467	NS	0.0589311	NS
8313	0.384496	0.302659	NS	0.0945386	NS	0.154898	NS
8401	0.181518	0.182614	NS	0.00983603	NS	0.0302849	NS
8404	0.107286	0.129156	NS	8.51915e-06	SIG	0.429992	NS
8501	0.814585	0.454567	NS	0.261347	NS	0.210626	NS
8503	0.00766424	0.0193216	SIG	0.0806696	NS	0.0978843	NS
8504	0.184357	0.184603	NS	0.751649	NS	0.001765	NS
8506	0.000143688	0.000993235	SIG	0.0304152	NS	0.000138076	NS
8507	0.0724766	0.100198	NS	0.312577	NS	0.176544	NS
8508	0.00569041	0.015836	SIG	0.00102172	NS	0.610408	NS
8510	0.976309	0.500181	NS	0.173327	NS	0.00982929	NS
8511	0.982837	0.500181	NS	0.000386387	NS	0.00495316	NS
8512	0.000202764	0.0011726	SIG	3.75201e-06	SIG	0.00495279	NS
8513	0.250811	0.224881	NS	3.13012e-09	SIG	6.63947e-12	SIG
8514	0.235081	0.217131	NS	0.00323858	NS	3.6565e-05	SIG
8515	0.981259	0.500181	NS	0.015496	NS	0.0134587	NS
8601	0.441382	0.323328	NS	0.113859	NS	0.013757	NS
8604	0.0122356	0.0267023	SIG	0.00010161	SIG	1.81204e-05	SIG
8605	0.430856	0.320578	NS	0.00618412	NS	2.41976e-05	SIG
8607	0.000429404	0.00204478	SIG	3.42706e-07	SIG	0.000136028	NS
8608	0.648126	0.396486	NS	4.50346e-06	SIG	1.40964e-06	SIG
8610	0.607123	0.386047	NS	0.000511747	NS	0.328376	NS
8703	0.424107	0.317999	NS	0.00580401	NS	0.0379719	NS
8704	0.599538	0.384648	NS	2.13435e-07	SIG	0.0250839	NS
8705	0.823902	0.456615	NS	0.0213493	NS	5.91328e-05	SIG
8707	0.0459372	0.0740126	NS	4.39346e-11	SIG	0.385471	NS
8708	0.00231224	0.00762276	SIG	0.00076042	NS	0.00207291	NS
8709	0.0433747	0.0714967	NS	6.32175e-05	SIG	0.000222863	NS
8801	0.0159297	0.0316065	SIG	0.0486142	NS	0.165955	NS
8802	0.000808814	0.00339838	SIG	0.00248388	NS	0.0643732	NS
8804	0.36588	0.290081	NS	0.131931	NS	0.0199722	NS
8805	0.0618556	0.0895593	NS	0.00562117	NS	0.0040312	NS
8806	0.696329	0.413334	NS	0.00396488	NS	0.000171512	NS
8807	0.459018	0.331182	NS	0.00106859	NS	1.59894e-05	SIG
9201	0.668044	0.402113	NS	0.0187143	NS	0.000119731	NS
9302	0.0105657	0.0238323	SIG	0.00292567	NS	0.00208711	NS
9305	0.00273213	0.00848486	SIG	1.17715e-08	SIG	5.72423e-10	SIG
9401	0.00742564	0.0191712	SIG	5.80124e-06	SIG	0.216963	NS
9402	0.00317413	0.00957987	SIG	5.52033e-09	SIG	3.50281e-10	SIG
9501	0.998522	0.502275	NS	0.0193516	NS	0.00285969	NS
9701	0.133374	0.149634	NS	0.00178104	NS	1.10314e-06	SIG
9802	0.000450275	0.00209755	SIG	1.46223e-06	SIG	2.03745e-07	SIG
