# Supplementary material for: Comparisons of protein profiles of beech bark disease resistant and susceptible American beech (Fagus grandifolia)
Source: Proteome Sci. 2013 Jan 14;11:2. doi: 10.1186/1477-5956-11-2 (PMC3575302; doi:10.1186/1477-5956-11-2)
Supplement: Additional file 2 — Full experimental design. The full design of the experiment by gel, including randomization to extraction batch and gel batch. [file 1477-5956-11-2-S2.xlsx]

## Sheet: Additional Table 1
Tree ID	Stand	BBD?	Rep	Block (extraction set)	Batch (gel set)	Run Order	gel name
SL03	SL	ND	1	1	1	1	I-1
RS01	RS	ND	1	1	1	2	I-2
RS02d	RS	D	1	1	1	3	I-3
OD08d	OD	D	1	1	1	4	I-4
CM02d	CM	D	1	2	1	5	II-1
DTOA	DT	ND	1	2	1	6	II-2
1506	LM	D	1	2	1	7	II-3
DT02	DT	ND	1	2	1	8	II-4
CM01	CM	ND	1	3	2	9	III-1
JC01	JC	ND	1	3	2	10	III-2
OD02	OD	ND	1	3	2	11	III-3
JC02d	JC	D	1	3	2	12	III-4
1504	LM	ND	2	4	2	13	IV-1
CL01	CL	ND	2	4	2	14	IV-2
SL01	SL	ND	2	4	2	15	IV-3
DT02d	DT	D	2	4	2	16	IV-4
CM02d	CM	D	2	5	3	17	V-1
CM01	CM	ND	2	5	3	18	V-2
RS01	RS	ND	2	5	3	19	V-3
1504	LM	ND	2	5	3	20	V-4
1506	LM	D	2	6	3	21	VI-1
DTOA	DT	ND	2	6	3	22	VI-2
CL01	CL	ND	2	6	3	23	VI-3
DT02d	DT	D	2	6	3	24	VI-4
SL01	SL	ND	2	7	4	25	VII-1
OD02	OD	ND	2	7	4	26	VII-2
RS02d	RS	D	2	7	4	27	VII-3
JC01	JC	ND	2	7	4	28	VII-4
SL03	SL	ND	2	8	4	29	VIII-1
OD08d	OD	D	2	8	4	30	VIII-2
DT02	DT	ND	2	8	4	31	VIII-3
JC02d	JC	D	2	8	4	32	VIII-4
OD08d	OD	D	3	9	6	33	IX-1
CM01	CM	ND	3	9	6	34	IX-2
RS01	RS	ND	3	9	6	35	IX-3
RS02d	RS	D	3	9	6	36	IX-4
DT02d	DT	D	3	10	5	37	X-1
OD02	OD	ND	3	10	5	38	X-2
1504	LM	ND	3	10	5	39	X-3
SL03	SL	ND	3	10	5	40	X-4
JC02d	JC	D	3	11	5	41	XI-1
JC01	JC	ND	3	11	5	42	XI-2
DTOA	DT	ND	3	11	5	43	XI-3
1506	LM	D	3	11	5	44	XI-4
CM02d	CM	D	3	12	6	45	XII-1
SL01	SL	ND	3	12	6	46	XII-2
DT02	DT	ND	3	12	6	47	XII-3
CL01	CL	ND	3	12	6	48	XII-4
