# Supplementary material for: Comparisons of protein profiles of beech bark disease resistant and susceptible American beech (Fagus grandifolia)
Source: Proteome Sci. 2013 Jan 14;11:2. doi: 10.1186/1477-5956-11-2 (PMC3575302; doi:10.1186/1477-5956-11-2)
Supplement: Additional file 3 — Full set of spot quantities. Spread sheet of the full spot quantifications for 48 gels showing the value of counts for each spot on each gel. [file 1477-5956-11-2-S3.xlsx]

## Sheet: Additional Table 2
Spot Number	I-1	I-2	I-3	I-4	II-1	II-2	II-3	II-4	III-1	III-2	III-3	III-4	IV-1	IV-2	IV-3	IV-4	V-1	V-2	V-3	V-4	VI-1	VI-2	VI-3	VI-4	VII-1	VII-2	VII-3	VII-4	VIII-1	VIII-2	VIII-3	VIII-4	IX-1	IX-2	IX-3	IX-4	X-1	X-2	X-3	X-4	XI-1	XI-2	XI-3	XI-4	XII-1	XII-2	XII-3	XII-4
1	6.24503e+06	9133757	7596930	188248	2.32315e+06	4.52958e+06	5319371	4783202	6719934	5871791	5392556	3.40176e+06	2053.4	2.15143e+06	4306646	4293353	4.03635e+06	663125	4831610	2206.9	3882815	3.11191e+06	3.23847e+06	4.35807e+06	17419.4	877312	5064.5	313844	2.02636e+06	12816.6	752204	379835	5403445	5367264	7546836	8014345	4307624	6.38654e+06	1660.2	3.56911e+06	4.61906e+06	4.24319e+06	5076726	8508515	7547545	6.79574e+06	2805997	8.29336e+06
2	3.53119e+06	1.7898e+06	25789.5	16634.8	614856	3.05783e+06	19410.2	2.25904e+06	277026	515689	7871.2	1.42517e+06	0	6322.1	17384.4	1.50706e+06	1.71125e+06	17256.5	3245613	114222	3.16235e+06	4973272	342617	3.23902e+06	17419.4	3591.8	5064.5	486842	1.69547e+06	2895.2	635489	15985.3	10900.5	128247	3847611	21454.7	1.26559e+06	6280.6	536356	3.20973e+06	1.43593e+06	2.02149e+06	3553791	924644	1.7804e+06	8422.4	1.45053e+06	821599
3	3582411	5.75253e+06	4.11169e+06	3.55106e+06	2.36475e+06	1.6903e+06	6.70576e+06	3.8764e+06	3.62719e+06	7794508	3.77277e+06	3.64118e+06	569697	6222209	5024468	4.11489e+06	9772454	6261360	7.07644e+06	2.71821e+06	9691076	6665957	5.47466e+06	8208778	7609025	6.24419e+06	4.92587e+06	5569821	3.05492e+06	4013956	4.0988e+06	4.71329e+06	6005011	5.4619e+06	6.59157e+06	6050634	4581987	6385113	1.44478e+06	3964166	5.51557e+06	7058121	5.59095e+06	7750867	10965648	6056762	5712754	9435233
4	17159.9	4.44014e+06	2.73511e+06	3.96391e+06	1.34589e+06	2.17034e+06	5.81793e+06	1.62487e+06	1.05559e+06	1.40833e+06	924028	385175	146972	1.10917e+06	17384.4	1262981	2553614	885468	1.39431e+06	831598	2.61656e+06	1.45403e+06	1.37288e+06	1.6274e+06	17419.4	976675	1.00783e+06	1.23754e+06	10992.1	599613	779613	601135	1.22241e+06	936433	2.11307e+06	1.96951e+06	1.0477e+06	1.59281e+06	898178	13339.9	1.2012e+06	1.26976e+06	1.63657e+06	2055604	2.44216e+06	8422.4	965923	2.53876e+06
5	17159.9	2.89031e+06	25789.5	16634.8	1.91573e+06	77638.4	10866.3	12352.9	655340	4776.2	7871.2	482546	133102	6322.1	17384.4	1159.5	1400752	613622	1.13514e+06	473355	24591.4	1.01665e+06	672237	1452.9	17419.4	3591.8	5064.5	1502.2	10992.1	2895.2	3329.9	1470.1	10900.5	503813	1.36242e+06	21454.7	1102.5	6280.6	667973	13339.9	614208	1561.5	828619	8095	783824	8422.4	1733.1	504995
6	17159.9	12082	25789.5	16634.8	13116.2	22092.5	2161596	12352.9	5698.6	30228	7871.2	880656	2053.4	2.59957e+06	17384.4	182701	908379	3730.3	11206	2206.9	1.29063e+06	1.32572e+06	754867	1227526	17419.4	3591.8	5064.5	1502.2	10992.1	2895.2	3329.9	244804	10900.5	1264.5	14343.6	21454.7	582586	6280.6	1660.2	13339.9	798644	533068	957988	519880	1.973e+06	8422.4	1733.1	905510
7	17159.9	12082	25789.5	16634.8	4313.9	22092.5	114533	138187	5698.6	509345	797227	623254	28021	479041	17384.4	451803	1.07233e+06	3730.3	11206	79579.1	683188	680560	522189	877993	17419.4	773646	5064.5	290074	10992.1	2895.2	293695	587194	10900.5	1264.5	14343.6	21454.7	694372	881557	487344	13339.9	486709	540101	527664	453529	981366	8422.4	291942	612989
8	17159.9	12082	25789.5	16634.8	412083	22092.5	10866.3	12352.9	5698.6	4776.2	7871.2	4084.1	6790.3	6322.1	17384.4	1159.5	236694	3730.3	11206	1.63356e+06	24591.4	14305	4223	1452.9	17419.4	3591.8	5064.5	1502.2	10992.1	2895.2	3329.9	882.2	10900.5	1264.5	14343.6	21454.7	1102.5	6280.6	1.94624e+06	13339.9	1817.6	1561.5	7591.4	8095	94926.4	8422.4	1733.1	3628.2
10	17159.9	12082	25789.5	16634.8	4313.9	22092.5	10866.3	12352.9	5698.6	1.64018e+06	7871.2	48303.5	39758.4	6322.1	17384.4	151552	580148	3730.3	11206	314850	24591.4	1.48169e+06	4223	482197	17419.4	3591.8	5064.5	875078	10992.1	2895.2	3329.9	36858.6	10900.5	1264.5	14343.6	21454.7	289440	6280.6	115501	13339.9	648116	233599	1.07862e+06	8095	818081	8422.4	1733.1	3628.2
11	17159.9	12082	25789.5	16634.8	54932.5	22092.5	10866.3	12352.9	5698.6	4776.2	200518	79039.6	2053.4	6322.1	17384.4	170862	290943	3730.3	11206	2206.9	24591.4	14305	4223	248018	17419.4	49781.2	5064.5	1502.2	10992.1	2895.2	3329.9	13159.4	10900.5	1264.5	14343.6	21454.7	99358.5	312539	1660.2	13339.9	69758.7	1561.5	7591.4	8095	157593	8422.4	1733.1	3628.2
13	17159.9	12082	25789.5	479575	4313.9	22092.5	10866.3	184354	5698.6	4776.2	7871.2	4084.1	753418	6322.1	17384.4	1159.5	5094.6	3730.3	11206	412553	24591.4	14305	4223	1452.9	17419.4	3591.8	5064.5	1502.2	10992.1	50761	276152	882.2	423838	1264.5	14343.6	21454.7	1102.5	6280.6	896560	13339.9	1817.6	1561.5	7591.4	8095	5308.5	8422.4	107001	3628.2
14	17159.9	12082	25789.5	16634.8	4313.9	22092.5	10866.3	12352.9	5698.6	4776.2	7871.2	4084.1	2053.4	992487	1.77404e+06	640599	5094.6	3730.3	11206	2206.9	24591.4	14305	121282	727113	17419.4	3591.8	5064.5	1502.2	10992.1	2895.2	3329.9	882.2	10900.5	1264.5	14343.6	21454.7	709156	6280.6	1660.2	13339.9	1817.6	1561.5	7591.4	8095	5308.5	740080	1733.1	18915.5
15	17159.9	12082	25789.5	16634.8	4313.9	889734	10866.3	12352.9	5698.6	82597.9	110003	4084.1	2053.4	92238.3	17384.4	1159.5	5094.6	3730.3	11206	2206.9	24591.4	339545	25120.9	1452.9	17419.4	110855	5064.5	76219.4	10992.1	2895.2	3329.9	882.2	10900.5	1264.5	14343.6	21454.7	1102.5	114398	1660.2	13339.9	1817.6	79422.5	41336.4	8095	5308.5	8422.4	1733.1	153775
16	17159.9	12082	25789.5	16634.8	4313.9	22092.5	10866.3	1.28314e+06	5698.6	4776.2	437296	4084.1	2053.4	6322.1	17384.4	1159.5	5094.6	3730.3	11206	2206.9	24591.4	14305	4223	1452.9	17419.4	83403.4	5064.5	1502.2	10992.1	2895.2	205824	882.2	10900.5	1264.5	14343.6	21454.7	1102.5	504947	1660.2	13339.9	1817.6	1561.5	7591.4	8095	5308.5	8422.4	5999.2	3628.2
17	17159.9	12082	25789.5	16634.8	4313.9	22092.5	10866.3	12352.9	5698.6	4776.2	7871.2	4084.1	286517	6322.1	17384.4	1159.5	5094.6	3730.3	11206	13374	24591.4	14305	4223	1452.9	17419.4	3591.8	5064.5	1502.2	10992.1	2895.2	3329.9	882.2	10900.5	1264.5	14343.6	21454.7	1102.5	6280.6	96658.7	13339.9	1817.6	1561.5	7591.4	8095	5308.5	8422.4	1733.1	3628.2
18	17159.9	12082	25789.5	1.08601e+06	4313.9	22092.5	10866.3	12352.9	1.59215e+06	4776.2	2.4197e+06	4084.1	2053.4	6322.1	1.59382e+06	1159.5	5094.6	1.95956e+06	11206	2206.9	24591.4	14305	1.3256e+06	1452.9	17419.4	552899	5064.5	1502.2	10992.1	1.15319e+06	3329.9	882.2	1.84504e+06	1.42358e+06	14343.6	21454.7	1102.5	1.93031e+06	1660.2	13339.9	1817.6	1561.5	7591.4	8095	5308.5	2.29159e+06	1733.1	2.73732e+06
19	17159.9	12082	25789.5	16634.8	4313.9	22092.5	187877	12352.9	5698.6	4776.2	7871.2	4084.1	2053.4	6322.1	17384.4	190165	5094.6	3730.3	11206	2206.9	296218	14305	4223	4610.7	17419.4	3591.8	5064.5	1502.2	10992.1	2895.2	3329.9	882.2	10900.5	1264.5	14343.6	21454.7	85723.5	6280.6	1660.2	13339.9	1817.6	1561.5	7591.4	251337	5308.5	8422.4	1733.1	3628.2
20	17159.9	12082	25789.5	16634.8	4313.9	22092.5	10866.3	12352.9	5698.6	4776.2	7871.2	4084.1	36445.5	510969	17384.4	1159.5	5094.6	3730.3	11206	2270552	24591.4	14305	325655	1452.9	17419.4	3591.8	5064.5	1502.2	10992.1	2895.2	3329.9	882.2	10900.5	1264.5	14343.6	21454.7	1102.5	6280.6	843065	13339.9	1817.6	1561.5	7591.4	8095	5308.5	8422.4	1733.1	169625
21	17159.9	12082	25789.5	16634.8	4313.9	22092.5	10866.3	441179	5698.6	4776.2	7871.2	4084.1	2053.4	6322.1	17384.4	1159.5	5094.6	3730.3	11206	2206.9	24591.4	14305	4223	1452.9	17419.4	3591.8	5064.5	1502.2	10992.1	2895.2	306053	882.2	10900.5	1264.5	14343.6	21454.7	1102.5	6280.6	1660.2	13339.9	1817.6	1561.5	7591.4	8095	5308.5	8422.4	517103	3628.2
103	17159.9	12082	25789.5	951045	612480	22092.5	10866.3	609782	5698.6	4776.2	7871.2	4084.1	2053.4	6322.1	17384.4	1159.5	757492	3730.3	11206	2206.9	24591.4	14305	4223	1452.9	17419.4	3591.8	5064.5	1502.2	10992.1	2276957	794962	882.2	521538	1264.5	14343.6	21454.7	1102.5	6280.6	1660.2	13339.9	1817.6	1561.5	7591.4	8095	118950	8422.4	42145.5	3628.2
104	17159.9	12082	25789.5	16634.8	4313.9	22092.5	10866.3	12352.9	5698.6	4776.2	7871.2	4084.1	2053.4	6322.1	17384.4	1159.5	750033	3730.3	11206	2206.9	24591.4	14305	4223	1452.9	17419.4	3591.8	5064.5	1502.2	10992.1	2895.2	3329.9	882.2	10900.5	1264.5	14343.6	21454.7	1102.5	6280.6	1660.2	13339.9	1817.6	1561.5	7591.4	8095	132223	8422.4	1733.1	3628.2
106	3.37982e+06	6261142	3.67843e+06	16634.8	1.8175e+06	22092.5	10866.3	1748786	2174424	4776.2	1.5809e+06	1.32576e+06	2053.4	6322.1	2.75439e+06	490453	841989	86263.8	2.55498e+06	2206.9	24591.4	14305	4223	1.03715e+06	7461536	2.27101e+06	1.31219e+06	1502.2	2.05775e+06	2895.2	1.61337e+06	2.59737e+06	10900.5	85954	3.09519e+06	1.69818e+06	865525	2.75764e+06	1660.2	1875557	2.08703e+06	1561.5	7591.4	8095	1.79846e+06	4.99506e+06	632616	3628.2
107	3.89415e+06	3.22643e+06	3.27217e+06	1.37109e+06	2.15281e+06	693250	2.87708e+06	3.41383e+06	2.99692e+06	448215	3.06928e+06	1825099	2053.4	3.10878e+06	4.05474e+06	2.69984e+06	3035090	2.47124e+06	3.52693e+06	2206.9	1.93372e+06	79274.1	2.6433e+06	2.06034e+06	2.30319e+06	2631260	1.9136e+06	545876	2.35683e+06	2.8672e+06	1.48274e+06	1.79327e+06	5383242	3.10634e+06	4266761	3.25777e+06	2.87693e+06	3.53761e+06	1660.2	3.68351e+06	2.65856e+06	720751	3484488	1.89839e+06	3457485	3.32016e+06	2.71805e+06	5.84448e+06
108	17159.9	12082	25789.5	6855.9	4313.9	22092.5	10866.3	124034	240578	392112	1381817	15482.5	49960.4	370927	17384.4	372745	5094.6	518098	11206	201068	24591.4	14305	74594.7	398002	17419.4	1.06076e+06	5064.5	189085	10992.1	578843	15980.5	164178	129774	390556	14343.6	21454.7	137372	900717	1.10247e+06	13339.9	97177.5	390984	7591.4	8095	5308.5	8422.4	69276.4	108480
109	17159.9	958047	25789.5	862306	4313.9	16738.4	10866.3	145996	282163	569758	1.39132e+06	4084.1	605021	143419	17384.4	351604	5094.6	435091	508745	4.15763e+06	24591.4	1.74059e+06	214875	176536	17419.4	69966.6	5064.5	15244.7	10992.1	338835	10541	882.2	596113	28711.2	497119	21454.7	328490	670482	3.51744e+06	13339.9	1817.6	501186	1.21543e+06	8095	5308.5	8422.4	123920	623697
110	17159.9	12082	25789.5	16634.8	4313.9	22092.5	583524	12352.9	5698.6	233100	7871.2	4084.1	2053.4	6322.1	17384.4	376859	5094.6	3730.3	11206	2206.9	1.10352e+06	14305	4223	476958	17419.4	3591.8	5064.5	297670	10992.1	2895.2	3329.9	882.2	10900.5	1264.5	14343.6	21454.7	104768	6280.6	1660.2	13339.9	1817.6	417621	7591.4	1.21844e+06	5308.5	8422.4	1733.1	3628.2
111	17159.9	4.29304e+06	2.51909e+06	16634.8	4313.9	22092.5	10866.3	12352.9	5698.6	303468	7871.2	4084.1	2053.4	6322.1	17384.4	1159.5	5094.6	3730.3	1.04059e+06	2206.9	24591.4	14305	4223	1452.9	17419.4	3591.8	1.22073e+06	332127	10992.1	2895.2	3329.9	882.2	10900.5	1264.5	1.24752e+06	1.16392e+06	1102.5	6280.6	1660.2	13339.9	1817.6	79726.8	7591.4	8095	5308.5	8422.4	1733.1	3628.2
112	17159.9	2.49329e+06	25789.5	16634.8	4313.9	22092.5	3.78243e+06	12352.9	5698.6	4776.2	7871.2	9968.2	2053.4	150544	17384.4	287125	5094.6	3730.3	622468	2206.9	658786	14305	125921	609617	17419.4	3591.8	5064.5	1502.2	10992.1	2895.2	3329.9	33212.6	10900.5	1264.5	1.0204e+06	21454.7	127492	6280.6	1660.2	13339.9	496826	1561.5	7591.4	280462	5308.5	8422.4	1733.1	1.13708e+06
201	3.09005e+06	4.23144e+06	3846163	2.1024e+06	1.12499e+06	3.68501e+06	1398504	1.67435e+06	1.15534e+06	897422	1.37649e+06	713827	2053.4	1452967	1.48404e+06	1.1162e+06	1648673	1.16435e+06	2.4392e+06	2206.9	1.51197e+06	1.53229e+06	1.03283e+06	2056642	2572118	1.41155e+06	1563151	635179	1.25525e+06	1124896	515028	1.43371e+06	1.56867e+06	981349	1.63784e+06	1746292	1.18325e+06	1.52099e+06	1660.2	1.62082e+06	1.03177e+06	823630	1555629	798798	1.77609e+06	1.05098e+06	1205218	2.94485e+06
202	3.70781e+06	2.18752e+06	2.32001e+06	1.67411e+06	865989	1.74383e+06	10866.3	1.58085e+06	2.82046e+06	1.54774e+06	1.0338e+06	1.30655e+06	260380	1.19003e+06	1.77456e+06	1.32371e+06	1.5258e+06	3.35351e+06	1.3748e+06	737433	24591.4	2.83187e+06	1.14272e+06	1.65077e+06	2.50932e+06	1.42877e+06	1.30232e+06	741703	1.27585e+06	1.241e+06	831305	1.53354e+06	1.189e+06	1723511	512883	1.36133e+06	1.25951e+06	1.11599e+06	462051	1.89504e+06	1.51992e+06	1.15853e+06	2.61492e+06	8095	536284	705332	849743	2601401
203	3.25591e+06	1656734	25789.5	16634.8	4441522	9639136	4072466	355359	5698.6	4776.2	349738	876996	2053.4	6322.1	17384.4	1159.5	1061273	3730.3	1.13724e+06	2206.9	1.10659e+06	1.06696e+06	4223	1452.9	17419.4	957356	5064.5	1502.2	2.2604e+06	2895.2	649392	873566	10900.5	1264.5	559810	21454.7	1102.5	1.85732e+06	1660.2	2.28285e+06	1.04271e+06	1561.5	809827	733011	1.49357e+06	8422.4	153978	3628.2
204	17159.9	2266795	2.70355e+06	1.08688e+06	690538	2.37959e+06	10866.3	1243763	755505	796064	438081	381328	239682	167270	17384.4	639662	821251	1.00172e+06	1.27401e+06	1.65852e+06	24591.4	899635	874864	915891	17419.4	774899	1.05405e+06	567940	10992.1	662653	671023	825028	701130	1079577	983986	774479	462338	416438	1.12135e+06	13339.9	629561	369770	896956	8095	590540	8422.4	545506	1.17916e+06
206	17159.9	12082	25789.5	16634.8	4313.9	3.40671e+06	10866.3	12352.9	5698.6	4776.2	1366404	289497	2053.4	1516854	1.66619e+06	811599	5094.6	3730.3	11206	2206.9	24591.4	1.91132e+06	68628.1	1.21039e+06	1.90803e+06	1.41248e+06	5064.5	1502.2	10992.1	2895.2	3329.9	290952	10900.5	1264.5	14343.6	21454.7	77404	1143751	1660.2	13339.9	441992	1561.5	2.14283e+06	8095	5308.5	106737	1733.1	227598
207	17159.9	12082	25789.5	16634.8	4313.9	22092.5	10866.3	12352.9	5698.6	52979	682331	140545	2053.4	803399	17384.4	390732	5094.6	3730.3	11206	2206.9	24591.4	14305	563412	8567.6	17419.4	44728.7	5064.5	99446.8	10992.1	2895.2	3329.9	45650.7	10900.5	1264.5	14343.6	21454.7	38974.6	117966	1660.2	13339.9	234953	322327	7591.4	8095	5308.5	8422.4	1733.1	148130
208	1.63013e+06	12082	25789.5	16634.8	4313.9	22092.5	10866.3	12352.9	5698.6	4776.2	7871.2	4084.1	2053.4	6322.1	596534	1159.5	5094.6	3730.3	11206	2206.9	24591.4	14305	4223	1452.9	786135	3591.8	5064.5	1502.2	281630	2895.2	3329.9	882.2	10900.5	1264.5	14343.6	21454.7	1102.5	6280.6	1660.2	537664	1817.6	1561.5	7591.4	8095	5308.5	371379	1733.1	3628.2
209	1.71086e+06	12082	25789.5	16634.8	4313.9	22092.5	10866.3	12352.9	5698.6	4776.2	7871.2	215546	2053.4	6322.1	633081	1159.5	5094.6	3730.3	11206	2206.9	24591.4	14305	4223	1452.9	857678	3591.8	5064.5	1502.2	86974.2	2895.2	3329.9	159500	10900.5	1264.5	14343.6	21454.7	1102.5	6280.6	1660.2	131852	104401	1561.5	7591.4	8095	5308.5	384515	1733.1	3628.2
210	566215	1.35752e+06	25789.5	16634.8	4313.9	22092.5	10866.3	374078	991619	666517	676324	606727	2053.4	726325	859037	821122	5094.6	1.44221e+06	2.81831e+06	2206.9	24591.4	14305	1.29859e+06	1.54493e+06	1.05727e+06	724252	5064.5	487886	338395	2895.2	433235	517101	10900.5	1.03166e+06	1.3757e+06	21454.7	856101	972344	1660.2	824825	644733	424945	7591.4	8095	5308.5	1.47856e+06	756672	986050
211	2531123	1.18633e+06	25789.5	16634.8	4313.9	22092.5	10866.3	574282	5698.6	242278	7871.2	4084.1	2053.4	6322.1	17384.4	262869	5094.6	3730.3	617016	2206.9	24591.4	14305	4223	73522.7	17419.4	3591.8	5064.5	823707	704663	2895.2	714938	882.2	10900.5	1264.5	513291	21454.7	518015	6280.6	1660.2	639402	1817.6	43257	7591.4	8095	5308.5	8422.4	1.12961e+06	3628.2
301	17159.9	12082	25789.5	16634.8	49080.1	22092.5	10866.3	12352.9	5698.6	4776.2	7871.2	4084.1	2053.4	6322.1	17384.4	729089	631513	3730.3	11206	2206.9	24591.4	14305	4223	174900	17419.4	3591.8	5064.5	1502.2	10992.1	2895.2	3329.9	882.2	10900.5	1264.5	14343.6	21454.7	429060	6280.6	1660.2	13339.9	1817.6	1561.5	7591.4	8095	2.20773e+06	8422.4	1733.1	3628.2
302	2.57518e+06	1.89037e+06	2.93941e+06	1.52944e+06	1.08888e+06	2.45294e+06	10866.3	3.49796e+06	3285855	1.51353e+06	723973	1.77746e+06	2053.4	6322.1	1.27255e+06	1.34895e+06	2.13039e+06	2.88228e+06	2.26246e+06	2206.9	24591.4	5778841	4223	1181506	1.9972e+06	1.41273e+06	1422825	972465	1638141	774935	1.03462e+06	1.80171e+06	1.26756e+06	2807233	1.50851e+06	2.70179e+06	1.56079e+06	1.71502e+06	1660.2	2.99792e+06	2.36353e+06	1.85548e+06	6129991	8095	3.42835e+06	2896784	1.59793e+06	3628.2
303	17159.9	12082	25789.5	16634.8	1.80784e+06	22092.5	2.936e+06	12352.9	5698.6	4776.2	7871.2	4084.1	2053.4	412496	17384.4	1159.5	1.90263e+06	3730.3	11206	2206.9	1.43376e+06	14305	1.45391e+06	1452.9	17419.4	3591.8	5064.5	1502.2	10992.1	2895.2	3329.9	882.2	10900.5	1264.5	14343.6	21454.7	1102.5	6280.6	1660.2	13339.9	1817.6	1561.5	7591.4	2.17805e+06	1.05827e+06	8422.4	1733.1	3.10474e+06
304	728075	988808	25789.5	16634.8	644558	22092.5	10866.3	12352.9	5698.6	1.00246e+06	959922	1.21397e+06	2053.4	1.28219e+06	1.44958e+06	1.21717e+06	1.26224e+06	3730.3	1.92031e+06	2206.9	24591.4	14305	1.1853e+06	1.28447e+06	17419.4	676343	5064.5	311013	432462	2895.2	3329.9	480949	10900.5	1264.5	838520	21454.7	772169	1.17233e+06	1660.2	1.05057e+06	945988	492163	7591.4	8095	1.18307e+06	961300	1733.1	1.01561e+06
305	5059359	770399	25789.5	16634.8	776534	4643502	10866.3	12352.9	5698.6	181398	7871.2	889781	274426	6322.1	17384.4	471856	1.48252e+06	3730.3	455936	2.62451e+06	24591.4	987021	4223	1.36295e+06	17419.4	3591.8	5064.5	375761	1.70609e+06	2895.2	3329.9	1.19065e+06	10900.5	1264.5	423893	21454.7	708452	6280.6	1.52729e+06	2220159	898820	53624.5	1.00849e+06	8095	273227	8422.4	1733.1	3628.2
306	17159.9	12082	25789.5	16634.8	4313.9	22092.5	10866.3	12352.9	5698.6	4776.2	7871.2	55456.9	2053.4	6322.1	17384.4	104761	5094.6	3730.3	11206	2206.9	24591.4	14305	4223	929986	17419.4	3591.8	5064.5	1502.2	10992.1	2895.2	3329.9	308107	10900.5	1264.5	14343.6	21454.7	715798	6280.6	1660.2	13339.9	441896	1561.5	7591.4	8095	5308.5	8422.4	1733.1	3628.2
307	2.01649e+06	2.23322e+06	1.06163e+06	16634.8	4313.9	22092.5	610612	226478	209498	266475	7871.2	4084.1	18633.9	182624	470087	1159.5	5094.6	1.06805e+06	1.47533e+06	220707	1.03998e+06	1397399	748827	1452.9	1.15333e+06	3591.8	686112	180674	488161	2895.2	555423	882.2	10900.5	1.20861e+06	2.27177e+06	1750169	1102.5	6280.6	488476	947753	1817.6	202871	1.32322e+06	239730	5308.5	1.4249e+06	613237	1345850
308	3.66556e+06	2457501	2.11381e+06	2.06069e+06	4313.9	1.42608e+06	916093	2.85006e+06	1.9296e+06	1.05174e+06	7871.2	85477.4	2053.4	1.55588e+06	1.35362e+06	687695	5094.6	3789773	1.41989e+06	2206.9	1.68508e+06	3.85131e+06	2.27325e+06	3.273e+06	1.91053e+06	3591.8	1.58505e+06	109894	943786	862874	246043	865495	1.76204e+06	2.73919e+06	751155	1.66591e+06	2.03433e+06	6280.6	1660.2	2.26786e+06	2.14838e+06	867325	2752759	1.2688e+06	5308.5	3.21495e+06	2.02041e+06	4.24551e+06
401	17159.9	2.79378e+06	25789.5	16634.8	685247	22092.5	10866.3	12352.9	5698.6	4776.2	1.04321e+06	894639	2053.4	6322.1	17384.4	476757	1.98133e+06	3730.3	1.40574e+06	2206.9	24591.4	14305	4223	783459	17419.4	353281	5064.5	1502.2	10992.1	2895.2	3329.9	991140	10900.5	1264.5	1.2209e+06	21454.7	87586.3	2.22631e+06	1660.2	13339.9	980934	1561.5	7591.4	8095	2.50143e+06	8422.4	1733.1	3628.2
402	2.54024e+06	1.9651e+06	1.74238e+06	525108	669631	1.03902e+06	2.25039e+06	12352.9	729210	849980	507290	762002	2053.4	508034	1.00117e+06	725629	1.0441e+06	1.99723e+06	1.9589e+06	2206.9	1.98941e+06	1.96185e+06	1.67798e+06	975690	1.66561e+06	720684	773201	478740	838846	624670	3329.9	865775	1.13227e+06	958804	1.25245e+06	1.07397e+06	738824	1.40043e+06	1660.2	1.20688e+06	908409	627349	1.46796e+06	1.47272e+06	758073	1.53508e+06	1733.1	1.38958e+06
403	4.98112e+06	3.681e+06	8.24614e+06	7.31789e+06	4863667	6.33422e+06	10866.3	5.29778e+06	5.61305e+06	5060844	7088669	2.71094e+06	309705	7906034	3988679	5.80563e+06	7.55126e+06	4464598	5.61246e+06	3.30828e+06	24591.4	3.76012e+06	4955710	3856503	3.53468e+06	3.37734e+06	4161958	195664	2.63645e+06	2.77295e+06	2.0933e+06	2.65744e+06	4.46537e+06	3.75483e+06	4.7057e+06	7.31537e+06	4765407	2581950	767141	3608903	2.69638e+06	304116	4.1068e+06	8095	9671543	4.5398e+06	3.79113e+06	5.59847e+06
405	5.50554e+06	3350524	25789.5	2.5509e+06	736109	896235	1.60344e+06	1.00628e+06	5698.6	479122	7871.2	484646	2053.4	443698	17384.4	657892	1.55665e+06	3730.3	718144	2206.9	3.53761e+06	2.52465e+06	1.94011e+06	1.51778e+06	17419.4	3591.8	5064.5	87098.1	1.7924e+06	931913	1.30392e+06	1.07518e+06	534634	1264.5	938862	21454.7	1.98817e+06	6280.6	1660.2	2.27182e+06	1.71682e+06	135560	1.89102e+06	3.10124e+06	2.02084e+06	8422.4	1.13828e+06	5.4026e+06
406	17159.9	2.76035e+06	25789.5	16634.8	770200	22092.5	1.3413e+06	1708702	5698.6	1.21765e+06	424241	142784	35337.5	6322.1	17384.4	646113	1.39958e+06	3730.3	697474	1.04536e+06	276175	14305	4223	1.6309e+06	17419.4	383861	5064.5	1.29897e+06	10992.1	2895.2	1.06333e+06	2.28336e+06	10900.5	1264.5	1.04937e+06	21454.7	754631	2.16494e+06	2.2032e+06	13339.9	500151	1.82403e+06	7591.4	368144	1.09904e+06	8422.4	931460	3628.2
407	17159.9	969349	25789.5	16634.8	4313.9	238052	2.22744e+06	12352.9	39448.9	4776.2	7871.2	94006.2	2053.4	6322.1	17384.4	34446.2	5094.6	45199.7	314541	2206.9	555403	455141	4223	123294	17419.4	3591.8	5064.5	1502.2	10992.1	2895.2	3329.9	3614.3	10900.5	170027	755404	21454.7	2607.4	6280.6	1660.2	13339.9	217728	1561.5	382999	360084	5308.5	8422.4	1733.1	3628.2
408	17159.9	1.89097e+06	25789.5	16634.8	4313.9	22092.5	5212409	12352.9	709184	4776.2	7871.2	4084.1	2053.4	6322.1	17384.4	324650	5094.6	1202952	924473	2206.9	4.3779e+06	14305	4223	530843	17419.4	3591.8	5064.5	1502.2	10992.1	2895.2	3329.9	882.2	10900.5	1.5439e+06	1.29248e+06	21454.7	4320.6	6280.6	1660.2	13339.9	1817.6	1561.5	7591.4	4.85794e+06	5308.5	8422.4	1733.1	3628.2
409	1793246	5.9287e+06	2.13892e+06	1.65943e+06	4313.9	1509785	10866.3	12352.9	439656	2.10916e+06	2.11656e+06	4084.1	2053.4	1.1511e+06	1.37304e+06	906949	5094.6	704912	1.85501e+06	2206.9	24591.4	1912626	2.1358e+06	851813	2.2815e+06	3.04542e+06	2.11429e+06	1.69972e+06	1.38028e+06	2663888	3329.9	882.2	3.32404e+06	1673082	1.53566e+06	1.68824e+06	1.96563e+06	3.12316e+06	1660.2	2.55602e+06	1817.6	1.1724e+06	1.8008e+06	8095	5308.5	1.70958e+06	1733.1	2751504
410	17159.9	12082	25789.5	215425	4313.9	22092.5	10866.3	12352.9	5698.6	117275	7871.2	428	2053.4	6322.1	17384.4	5122	5094.6	3730.3	11206	2206.9	24591.4	14305	4223	258745	17419.4	3591.8	5064.5	122010	10992.1	293074	3329.9	326851	257455	1264.5	14343.6	21454.7	326782	6280.6	1660.2	13339.9	335415	325840	7591.4	8095	5308.5	8422.4	1733.1	3628.2
411	17159.9	12082	25789.5	16634.8	4313.9	22092.5	4690116	12352.9	5698.6	45599	7871.2	275135	151528	6322.1	17384.4	343985	5094.6	3730.3	11206	1.95564e+06	2.8837e+06	14305	4223	257188	17419.4	3591.8	5064.5	654080	10992.1	2895.2	3329.9	526899	10900.5	1264.5	14343.6	21454.7	1.87609e+06	6280.6	749525	13339.9	317577	1.17405e+06	7591.4	1.4764e+06	5308.5	8422.4	1733.1	3628.2
412	17159.9	3469539	25789.5	1.50882e+06	4313.9	22092.5	10866.3	12352.9	5698.6	240549	432270	4084.1	2053.4	6322.1	17384.4	1159.5	5094.6	3730.3	3.59453e+06	2206.9	24591.4	14305	4223	1452.9	17419.4	2.3689e+06	5064.5	172770	10992.1	1.50172e+06	3329.9	882.2	2.46379e+06	1264.5	1.67161e+06	21454.7	1102.5	1.26962e+06	1660.2	13339.9	1817.6	28161.6	7591.4	8095	5308.5	8422.4	1733.1	3628.2
413	3.82513e+06	12082	2.26805e+06	16634.8	4313.9	4.50262e+06	10866.3	12352.9	2339622	567330	7871.2	4084.1	208073	6322.1	17384.4	857539	5094.6	2.94803e+06	11206	2.59593e+06	24591.4	2.57107e+06	4223	819681	17419.4	3591.8	2.27395e+06	974409	1569239	2895.2	3329.9	882.2	10900.5	2813166	14343.6	1.41758e+06	1023134	6280.6	1.72001e+06	2.85117e+06	1817.6	714674	3.23886e+06	8095	5308.5	8422.4	1733.1	3628.2
414	17159.9	4.96504e+06	2470696	16634.8	4313.9	22092.5	10866.3	12352.9	5698.6	4776.2	7871.2	1.66052e+06	579976	6322.1	17384.4	1159.5	5094.6	3730.3	1.12561e+06	1.38949e+06	24591.4	14305	4223	1452.9	17419.4	3591.8	269194	1502.2	10992.1	2895.2	3329.9	891526	10900.5	1264.5	1.38887e+06	999435	1102.5	6280.6	983889	13339.9	1.18374e+06	1561.5	7591.4	8095	5308.5	8422.4	1733.1	3628.2
501	2.49629e+06	5.04826e+06	2.20811e+06	3592326	1194335	1.21379e+06	1.67165e+06	1072383	5698.6	1.51812e+06	1.05796e+06	339832	2053.4	955292	1.76274e+06	989115	1.83201e+06	3730.3	2.54771e+06	2206.9	2.34962e+06	2.33068e+06	1.68037e+06	2.48306e+06	2351094	1.77619e+06	1.57183e+06	1.34009e+06	964841	1.455e+06	199078	1.15481e+06	2.17934e+06	1264.5	2082113	1.49157e+06	2.11045e+06	2.36832e+06	1660.2	1.47045e+06	2.30577e+06	1.86643e+06	2352821	2.42469e+06	1.7899e+06	2.2582e+06	1.41598e+06	3.81035e+06
504	17159.9	12082	25789.5	16634.8	149652	22092.5	10866.3	12352.9	5698.6	4776.2	7871.2	4084.1	142812	6322.1	17384.4	1159.5	676115	3730.3	11206	1.21215e+06	24591.4	14305	4223	1452.9	17419.4	3591.8	5064.5	1502.2	10992.1	2895.2	3329.9	882.2	10900.5	1264.5	14343.6	21454.7	1102.5	6280.6	722621	13339.9	1817.6	1561.5	7591.4	8095	586187	8422.4	1733.1	3628.2
505	2.10376e+06	3.31481e+06	25789.5	736292	4313.9	1.05875e+06	1.08538e+06	360952	420423	305628	7871.2	4084.1	627121	684234	17384.4	249661	5094.6	618330	1.8403e+06	1537612	1.07658e+06	1.9673e+06	1.33245e+06	1.25314e+06	17419.4	3591.8	5064.5	6724.5	500962	530581	265556	882.2	1.32113e+06	1.33589e+06	1.38503e+06	21454.7	1.24303e+06	6280.6	2.45464e+06	1.13864e+06	1817.6	165933	1.22434e+06	1.02884e+06	5308.5	8422.4	700243	2.36162e+06
601	17159.9	64671.3	25789.5	1.87579e+06	460769	400669	10866.3	12352.9	139503	659975	7871.2	490239	2053.4	314802	17384.4	420531	750514	854898	501100	2206.9	24591.4	852950	1.03066e+06	1757846	17419.4	3591.8	5064.5	392246	10992.1	475087	3329.9	903259	3.15506e+06	1.04934e+06	801025	21454.7	563675	6280.6	1660.2	13339.9	719262	706645	595087	8095	1387656	8422.4	1733.1	1.5265e+06
602	2.16701e+06	12082	25789.5	4834260	2.02987e+06	22092.5	10866.3	12352.9	5698.6	4776.2	7871.2	1.78925e+06	2053.4	429178	17384.4	1159.5	728249	3730.3	11206	2206.9	24591.4	14305	3.78497e+06	1452.9	17419.4	3591.8	5064.5	1502.2	916994	2.09185e+06	3329.9	2.2085e+06	4.86719e+06	1264.5	14343.6	21454.7	1102.5	6280.6	1660.2	1.55983e+06	2.77938e+06	1561.5	7591.4	8095	3675369	8422.4	1733.1	1914820
603	17159.9	5.76056e+06	4.52286e+06	16634.8	1.05324e+06	2304194	10866.3	12352.9	1400344	1.38845e+06	1420737	4084.1	2053.4	6322.1	1.27515e+06	2.30578e+06	1.35748e+06	2.90289e+06	5115444	2206.9	24591.4	3.42567e+06	4223	978420	970309	2485248	1.89717e+06	1.18087e+06	10992.1	2895.2	3329.9	882.2	10900.5	1.28487e+06	3.98054e+06	3.10026e+06	2.79035e+06	3.52171e+06	1660.2	13339.9	1817.6	2077731	3149907	8095	881588	2268674	1733.1	3628.2
604	17159.9	12082	25789.5	16634.8	4313.9	22092.5	10866.3	12352.9	248294	13744.1	7871.2	204337	2053.4	521680	17384.4	640050	5094.6	1.50245e+06	11206	2206.9	24591.4	14305	227569	653358	17419.4	3591.8	5064.5	191645	10992.1	2895.2	3329.9	179112	10900.5	698819	14343.6	21454.7	290581	6280.6	1660.2	13339.9	342799	428038	7591.4	8095	5308.5	8422.4	1733.1	1.63784e+06
605	17159.9	12082	25789.5	16634.8	4313.9	22092.5	10866.3	12352.9	263309	4776.2	7871.2	122931	2053.4	967808	17384.4	1159.5	5094.6	654127	11206	2206.9	24591.4	14305	196577	1452.9	17419.4	3591.8	5064.5	1502.2	10992.1	2895.2	3329.9	157570	10900.5	920764	14343.6	21454.7	1102.5	6280.6	1660.2	13339.9	168274	1561.5	7591.4	8095	5308.5	8422.4	1733.1	476381
606	17159.9	12082	25789.5	16634.8	4313.9	22092.5	10866.3	12352.9	71567.3	4776.2	7871.2	4084.1	2053.4	6322.1	17384.4	1159.5	5094.6	433130	11206	2206.9	24591.4	14305	4223	1452.9	17419.4	3591.8	5064.5	1502.2	10992.1	2895.2	3329.9	882.2	10900.5	571556	14343.6	21454.7	1102.5	6280.6	1660.2	13339.9	1817.6	1561.5	7591.4	8095	5308.5	8422.4	1733.1	3628.2
607	17159.9	12082	25789.5	16634.8	4313.9	22092.5	10866.3	12352.9	171595	4776.2	7871.2	313149	2053.4	6322.1	17384.4	546811	5094.6	325693	11206	2206.9	24591.4	14305	4223	325003	17419.4	3591.8	5064.5	1502.2	10992.1	2895.2	3329.9	20353.9	10900.5	88462.4	14343.6	21454.7	33759	6280.6	1660.2	13339.9	97424.7	1561.5	7591.4	8095	5308.5	8422.4	1733.1	3628.2
610	17159.9	12082	25789.5	16634.8	4313.9	22092.5	10866.3	12352.9	771780	4776.2	7871.2	4084.1	2053.4	6322.1	17384.4	1159.5	5094.6	1.54601e+06	11206	2206.9	24591.4	14305	4223	1452.9	17419.4	3591.8	5064.5	1502.2	10992.1	2895.2	3329.9	882.2	10900.5	1.86147e+06	14343.6	21454.7	1102.5	6280.6	1660.2	13339.9	1817.6	1561.5	7591.4	8095	5308.5	8422.4	1733.1	3628.2
702	7.86644e+06	7987458	8588346	6634916	3.20381e+06	4.06734e+06	10866.3	12352.9	5698.6	4.19284e+06	1.78774e+06	2157015	2053.4	3.31041e+06	3.2487e+06	3.5385e+06	3.14685e+06	3730.3	4727629	2206.9	24591.4	5815661	3.8597e+06	4745374	4113132	2133380	3068707	1.71359e+06	333750	1.8613e+06	3329.9	1.53405e+06	3166540	1264.5	2.79209e+06	2568284	2.6637e+06	6.36787e+06	1660.2	3.62661e+06	2344934	3.5637e+06	4777510	8095	4824983	4.54671e+06	1733.1	6.1191e+06
703	17159.9	12082	25789.5	16634.8	748571	3.17137e+06	10866.3	12352.9	1.14203e+06	4776.2	7871.2	871938	25400.1	1.21296e+06	17384.4	105011	3.25536e+06	2.55064e+06	11206	119977	24591.4	2.52956e+06	194223	2.5965e+06	17419.4	3591.8	5064.5	1502.2	10992.1	2895.2	3329.9	449169	10900.5	4.46871e+06	14343.6	21454.7	2.26669e+06	6280.6	469987	13339.9	559193	1561.5	2.17506e+06	8095	1.40305e+06	8422.4	1733.1	4833991
704	17159.9	12082	25789.5	16634.8	4313.9	22092.5	6112868	12352.9	5698.6	1.08594e+06	7871.2	4084.1	2053.4	6322.1	17384.4	1159.5	5094.6	3730.3	11206	2206.9	5340322	14305	4223	1452.9	17419.4	3591.8	5064.5	415381	10992.1	2895.2	3329.9	882.2	10900.5	1264.5	14343.6	21454.7	1102.5	6280.6	1660.2	13339.9	1817.6	308315	7591.4	4.63599e+06	5308.5	8422.4	1733.1	3628.2
801	19127488	25309560	29211326	15649182	13997347	14233425	3.82756e+06	9637411	11223548	10242693	8135080	15519560	1.62926e+06	4.69426e+06	8815571	6.23791e+06	11937299	11048874	12007631	15756967	3879211	12676620	7748730	761273	11027474	6.56804e+06	7.56191e+06	5.45083e+06	4724617	7959685	4180539	10581956	13407391	7.21488e+06	9507399	13312449	6522264	12335683	6.90004e+06	12256262	12312621	7461430	10502493	5.86326e+06	15727005	10731952	9635240	18033722
803	17159.9	12082	25789.5	16634.8	4313.9	22092.5	10866.3	12352.9	5698.6	4776.2	7871.2	4084.1	2053.4	6322.1	17384.4	0	5094.6	3730.3	11206	2206.9	24591.4	14305	4223	649075	17419.4	3591.8	5064.5	1502.2	10992.1	2895.2	3329.9	882.2	10900.5	1264.5	14343.6	21454.7	4371.5	6280.6	1660.2	13339.9	1817.6	1561.5	7591.4	8095	5308.5	8422.4	1733.1	3628.2
804	17159.9	12082	25789.5	16634.8	4313.9	22092.5	10866.3	12352.9	5698.6	4776.2	7871.2	156591	2053.4	6322.1	17384.4	71941.6	5094.6	3730.3	11206	2206.9	24591.4	14305	4223	786306	17419.4	3591.8	5064.5	1502.2	10992.1	2895.2	3329.9	570173	10900.5	1264.5	14343.6	21454.7	345333	6280.6	1660.2	13339.9	610368	1561.5	7591.4	8095	5308.5	8422.4	1733.1	3628.2
1001	17159.9	153765	25789.5	16634.8	276460	22092.5	10866.3	426952	653711	914883	614252	594791	2053.4	340187	17384.4	482636	739934	398878	650600	2206.9	24591.4	14305	391783	590311	17419.4	628333	5064.5	302659	10992.1	2895.2	333908	513018	10900.5	663402	806312	21454.7	515119	755195	1660.2	13339.9	818089	740526	7591.4	8095	1.15394e+06	8422.4	925048	1012037
1003	17159.9	12082	25789.5	16634.8	16020.5	22092.5	10866.3	12352.9	5698.6	4776.2	7871.2	4084.1	218659	6322.1	17384.4	1159.5	362126	3730.3	11206	9068.8	24591.4	14305	4223	1452.9	17419.4	3591.8	5064.5	1502.2	10992.1	2895.2	3329.9	882.2	10900.5	1264.5	14343.6	21454.7	1102.5	6280.6	18756.4	13339.9	1817.6	1561.5	7591.4	8095	71740.1	8422.4	1733.1	3628.2
1004	17159.9	12082	25789.5	16634.8	194254	22092.5	10866.3	12352.9	5698.6	4776.2	7871.2	154916	2053.4	6322.1	17384.4	984547	167934	3730.3	11206	2206.9	24591.4	14305	4223	2573	17419.4	3591.8	5064.5	1502.2	10992.1	2895.2	3329.9	91732	10900.5	1264.5	14343.6	21454.7	897596	6280.6	1660.2	13339.9	336732	1561.5	7591.4	8095	203396	8422.4	1733.1	3628.2
1005	17159.9	12082	25789.5	16634.8	499606	22092.5	10866.3	12352.9	5698.6	358475	950215	198343	2053.4	6322.1	17384.4	758649	940053	3730.3	11206	2206.9	24591.4	14305	4223	789551	17419.4	84150.5	5064.5	223057	10992.1	2895.2	3329.9	229627	10900.5	1264.5	14343.6	21454.7	872644	426992	1660.2	13339.9	518566	260949	7591.4	8095	1.45306e+06	8422.4	1733.1	3628.2
1006	17159.9	12082	25789.5	488506	4313.9	22092.5	10866.3	47613.1	6.29343e+06	1.93384e+06	5.73006e+06	1.30781e+06	2.40053e+06	6.30502e+06	17384.4	3.98393e+06	5094.6	813040	11206	7648.5	24591.4	1.33117e+06	709255	56644.6	17419.4	53191.7	5064.5	46031.8	10992.1	1116409	338357	143987	1.66668e+06	512707	14343.6	21454.7	13701.1	51535.1	91766.4	13339.9	12396.9	3530.8	1.38517e+06	8095	5308.5	8422.4	631229	1.1723e+06
1101	848860	1.05981e+06	1.58403e+06	903206	499641	538592	1.16479e+06	733817	733990	938325	1028618	453754	193614	448445	933601	1.00503e+06	997398	858406	969031	1.01125e+06	694478	755388	791318	1062861	896054	595546	409401	395554	227940	634541	520855	583824	929559	566336	755100	755884	575867	407293	864129	405711	738549	977091	764357	1.03676e+06	1094889	1.26373e+06	817429	1.09904e+06
1103	17159.9	12082	25789.5	16634.8	6202193	22092.5	10866.3	12352.9	5698.6	4776.2	7871.2	4084.1	258572	6322.1	2616843	1159.5	2.05086e+06	3730.3	11206	3.10458e+06	24591.4	14305	4223	1452.9	1938805	3591.8	5064.5	1502.2	10992.1	2895.2	3329.9	882.2	10900.5	1264.5	14343.6	21454.7	1102.5	6280.6	3.7332e+06	13339.9	1817.6	1561.5	7591.4	8095	8973836	2.57194e+06	1733.1	3628.2
1104	17159.9	12082	1.08345e+06	846315	641805	22092.5	10866.3	12352.9	424997	754677	826924	297892	43326.8	6322.1	1238221	713278	691542	176846	11206	289973	24591.4	14305	4223	465046	1.5799e+06	569690	108137	67457.6	10992.1	1.22671e+06	3329.9	311789	675584	64675	14343.6	842080	404212	610192	435984	13339.9	417459	410551	7591.4	8095	126296	1.12816e+06	1733.1	3628.2
1105	4.28684e+06	12082	25789.5	3.63165e+06	3077098	347489	10866.3	12352.9	809709	659793	798930	479198	59726.6	6322.1	17384.4	413828	1.97751e+06	962215	11206	81266.7	24591.4	1.01094e+06	4223	977221	17419.4	1.06558e+06	5064.5	652719	508360	1.2117e+06	3329.9	696705	1.48127e+06	565956	14343.6	21454.7	42101.6	1.0791e+06	494891	846716	648481	462192	672283	8095	537313	8422.4	1733.1	3628.2
1107	17159.9	99501.1	25789.5	16634.8	2.38437e+06	22092.5	629686	4540462	5698.6	1.62015e+06	795485	1082571	2053.4	6322.1	17384.4	151477	1679936	3730.3	654372	2206.9	669619	14305	4223	286092	17419.4	781570	5064.5	705710	10992.1	2895.2	312442	614487	10900.5	1264.5	1.04416e+06	21454.7	668742	2.09016e+06	1660.2	13339.9	1.39216e+06	1.99826e+06	7591.4	1.47769e+06	1.77106e+06	8422.4	915331	3628.2
1108	2.57818e+06	4.91384e+06	25789.5	2.21037e+06	1.3347e+06	22092.5	2.19897e+06	2485000	3.2078e+06	1.47094e+06	7871.2	1.49793e+06	698676	6322.1	17384.4	1.27845e+06	1.38681e+06	2.94405e+06	2694202	1.59031e+06	3.84506e+06	14305	4223	1.61436e+06	17419.4	3591.8	5064.5	964883	1.30079e+06	1.72436e+06	1.10098e+06	1.2856e+06	2.16294e+06	2972475	2.27144e+06	21454.7	1916393	6280.6	1.51839e+06	2.03366e+06	1.72132e+06	1.06658e+06	7591.4	4331403	3.80775e+06	8422.4	1.0752e+06	3628.2
1109	17159.9	12082	25789.5	16634.8	4313.9	22092.5	2.85541e+06	12352.9	5698.6	1.19732e+06	7871.2	4084.1	2053.4	6322.1	17384.4	1159.5	5094.6	3730.3	11206	2206.9	3.15734e+06	14305	4223	1452.9	17419.4	3591.8	5064.5	186754	10992.1	2895.2	3329.9	882.2	10900.5	1264.5	14343.6	21454.7	1102.5	6280.6	1660.2	13339.9	1817.6	883201	7591.4	2.94696e+06	5308.5	8422.4	1733.1	3628.2
1201	5.14418e+06	5465664	6.49232e+06	3.86536e+06	3.93481e+06	3.00785e+06	2242421	3.05192e+06	2711029	3.41206e+06	2.3717e+06	3637950	2053.4	4228305	4159967	2.56624e+06	2.41184e+06	2.00988e+06	2.94413e+06	2206.9	3.13535e+06	4.92544e+06	192916	4510594	4.94406e+06	3172341	1990188	1.28886e+06	2.08053e+06	2592477	1.24274e+06	2.46519e+06	4553750	661743	3.03454e+06	1.23039e+06	1.50401e+06	1.21871e+06	1660.2	7223443	3.51466e+06	1.48287e+06	6.88727e+06	2379297	1.86294e+06	4214501	3.31735e+06	8635685
1202	122182	12082	25789.5	1.37985e+06	4.02631e+06	3.68676e+06	2.29722e+06	3.54589e+06	5.66045e+06	1.15802e+06	1.89046e+06	4084.1	1.11202e+06	1.62701e+06	17384.4	1391006	2.13553e+06	5.69475e+06	11206	2.40345e+06	2.0173e+06	1.73059e+06	473781	1.51746e+06	17419.4	2.26804e+06	5064.5	2.00269e+06	514292	2.1049e+06	2.08675e+06	882.2	5.18735e+06	2416472	14343.6	21454.7	978346	2.58589e+06	2.2646e+06	4007082	1817.6	2307147	2.80496e+06	1456278	4277352	8422.4	6583000	6.07085e+06
1205	27382468	13682690	9002525	10111790	6.76409e+06	8658478	2.91511e+06	7805350	6.67749e+06	2.10821e+06	8841970	4.97896e+06	7854174	4.17493e+06	10191156	5886879	12972216	2.93459e+06	10529576	953087	4692210	4843866	3.48543e+06	7299202	7712357	4.15729e+06	8.30962e+06	1.01125e+06	8539918	4.54847e+06	3.52856e+06	4.49356e+06	9292135	4.42448e+06	8664106	8.25812e+06	9554876	5.08902e+06	1.29921e+06	9901267	5.95007e+06	5.65524e+06	4707473	5.41011e+06	7270535	15142460	9395889	7.43607e+06
1206	10143706	8571709	25789.5	16634.8	4.14119e+06	22092.5	10866.3	12352.9	5698.6	4776.2	7871.2	4084.1	2053.4	6322.1	17384.4	706039	2.49768e+06	3730.3	3337813	2206.9	24591.4	14305	4223	1.35371e+06	17419.4	3591.8	5064.5	1502.2	536459	2895.2	3329.9	882.2	10900.5	1264.5	4630870	21454.7	680755	6280.6	1660.2	727703	1817.6	1561.5	7591.4	8095	1.69119e+06	8422.4	1733.1	3628.2
1207	10770966	1.82911e+06	3793492	2.43753e+06	4313.9	3125578	2179864	3.23173e+06	737737	7796900	1367272	1.34194e+06	2053.4	1.99066e+06	1.82315e+06	1.62235e+06	5094.6	31344.2	2.76073e+06	2206.9	2.97201e+06	2.63327e+06	963649	1.2814e+06	2.78727e+06	1.66444e+06	2.61837e+06	548088	3.24441e+06	1.72826e+06	1.8717e+06	943667	1.2296e+06	1.99193e+06	1.87267e+06	2.20131e+06	2.19942e+06	1.98188e+06	1660.2	4.35955e+06	1206042	2.74541e+06	5.12754e+06	3.93512e+06	5308.5	1.16311e+06	1.42536e+06	4.00056e+06
1208	17159.9	12082	25789.5	16634.8	4313.9	22092.5	10866.3	2.53457e+06	5698.6	841471	7871.2	4084.1	2053.4	137179	17384.4	1159.5	5094.6	3730.3	11206	2206.9	24591.4	14305	294083	1452.9	17419.4	3591.8	5064.5	465823	10992.1	2895.2	354013	882.2	10900.5	1264.5	14343.6	21454.7	1102.5	6280.6	1660.2	13339.9	1817.6	238146	7591.4	8095	5308.5	8422.4	238678	2.99187e+06
1209	17159.9	12082	25789.5	16634.8	4313.9	22092.5	10866.3	12352.9	5698.6	3744.8	7871.2	4084.1	212495	6322.1	17384.4	1159.5	5094.6	3730.3	11206	2.80645e+06	24591.4	14305	4223	1452.9	17419.4	3591.8	5064.5	88718.7	10992.1	2895.2	3329.9	882.2	10900.5	1264.5	14343.6	21454.7	1102.5	6280.6	562760	13339.9	1817.6	691037	7591.4	8095	5308.5	8422.4	1733.1	3628.2
1210	17159.9	12082	25789.5	16634.8	4313.9	22092.5	10866.3	12352.9	5698.6	1.30078e+06	7871.2	668717	2053.4	6322.1	613580	53117	5094.6	3730.3	11206	2206.9	24591.4	14305	4223	72820.1	757178	3591.8	5064.5	517965	10992.1	2895.2	3329.9	324499	10900.5	1264.5	14343.6	21454.7	22564.1	6280.6	1660.2	13339.9	497516	1.42048e+06	7591.4	8095	5308.5	1464982	1733.1	3628.2
1211	17159.9	12082	25789.5	16634.8	4313.9	22092.5	10866.3	12352.9	5698.6	938394	7871.2	4084.1	2053.4	6322.1	17384.4	1.03578e+06	5094.6	3730.3	11206	2206.9	24591.4	14305	4223	457228	17419.4	3591.8	5064.5	664561	10992.1	2895.2	3329.9	882.2	10900.5	1264.5	14343.6	21454.7	779645	6280.6	1660.2	13339.9	1817.6	121513	7591.4	8095	5308.5	8422.4	1733.1	3628.2
1301	574936	7285720	4.12767e+06	16634.8	4268490	3774906	2.74496e+06	3399798	4.03547e+06	3824547	3.6932e+06	2.58302e+06	1.13352e+06	3.37207e+06	2.72031e+06	3.83009e+06	2.27033e+06	5.3585e+06	3.85339e+06	3159386	6.5852e+06	3444338	3.74439e+06	2.76082e+06	2578013	1.02424e+06	3.29829e+06	502879	1.87201e+06	1.60562e+06	1.19848e+06	3.56392e+06	5.64199e+06	2.5475e+06	3468683	3.05444e+06	1.95249e+06	2.68466e+06	2478181	3.83739e+06	3.62641e+06	1.05997e+06	6495639	1.25622e+06	3.21972e+06	1.37269e+06	554474	6755734
1302	79926.9	664489	25789.5	16634.8	379530	22092.5	10866.3	12352.9	494145	143710	7871.2	716473	2053.4	6322.1	1.38098e+06	760862	1.26198e+06	143317	1102245	2206.9	24591.4	14305	4223	648577	17419.4	3591.8	5064.5	143689	218641	2895.2	3329.9	261184	10900.5	471536	487600	21454.7	141559	6280.6	1660.2	126984	383051	443123	7591.4	8095	779259	1.03686e+06	1733.1	3628.2
1303	17159.9	12082	25789.5	16634.8	157590	22092.5	10866.3	12352.9	5698.6	4776.2	7871.2	4084.1	2.32599e+06	6322.1	17384.4	77497.6	630161	3730.3	11206	3.51247e+06	24591.4	14305	4223	500073	17419.4	3591.8	5064.5	1502.2	10992.1	2895.2	3329.9	882.2	10900.5	1264.5	14343.6	21454.7	278768	6280.6	4.86196e+06	13339.9	1817.6	1561.5	7591.4	8095	1.01736e+06	8422.4	1733.1	3628.2
1304	9141780	2.74915e+06	25789.5	7.3082e+06	2.61549e+06	5.44762e+06	7274365	2.70868e+06	2.2566e+06	2.04941e+06	7871.2	1.47315e+06	2053.4	6322.1	2.3285e+06	1564706	2.97562e+06	2590610	2168206	2206.9	605076	2141268	4223	2.07799e+06	3.95935e+06	3591.8	5064.5	1.35805e+06	2777313	1.85717e+06	1029903	1.09732e+06	1.02425e+06	2255624	915231	21454.7	3.21777e+06	6280.6	1660.2	2.37549e+06	1.68977e+06	3056070	1.46552e+06	5.28788e+06	2.11452e+06	4.7067e+06	1.78328e+06	3628.2
1305	4.1747e+06	848173	25789.5	16634.8	4313.9	22092.5	10866.3	626204	5698.6	834599	7871.2	586178	2053.4	484493	1.65159e+06	715543	5094.6	3730.3	1.11346e+06	2206.9	24591.4	14305	766505	1.42744e+06	1.02065e+06	3591.8	5064.5	45400.3	792623	2895.2	237069	561795	10900.5	1264.5	322228	21454.7	582239	6280.6	1660.2	1.3682e+06	290298	187125	7591.4	8095	5308.5	2.35811e+06	1.00427e+06	2.50476e+06
1306	7.52234e+06	1.07295e+06	2155325	3417041	4313.9	4178945	10866.3	12352.9	5698.6	2.88858e+06	996060	2.30762e+06	1.10126e+06	6322.1	2.47843e+06	1.47547e+06	5094.6	3730.3	1.91743e+06	5557147	24591.4	1.09162e+06	4223	846964	2.2046e+06	3.31476e+06	3.1568e+06	2.83853e+06	1.75218e+06	1.96557e+06	3329.9	2.08457e+06	1.75702e+06	1264.5	1.28127e+06	2.38831e+06	1.04037e+06	2.2817e+06	3.57054e+06	2.18509e+06	815975	1.94347e+06	1.67467e+06	8095	5308.5	4775015	1733.1	3628.2
1307	17159.9	12082	6.20169e+06	16634.8	4313.9	22092.5	10866.3	1.14711e+06	5698.6	4776.2	7871.2	4084.1	2053.4	6322.1	17384.4	1159.5	5094.6	3730.3	11206	2206.9	24591.4	14305	4223	1452.9	17419.4	3591.8	1.02431e+06	1502.2	10992.1	2895.2	2.19165e+06	882.2	10900.5	1264.5	14343.6	1.75741e+06	1102.5	6280.6	1660.2	13339.9	1817.6	1561.5	7591.4	8095	5308.5	8422.4	3.96215e+06	3628.2
1308	7.69609e+06	12082	25789.5	16634.8	4313.9	117428	10866.3	12352.9	2.74632e+06	877831	7871.2	155192	511039	6322.1	1286413	346992	5094.6	2.41993e+06	11206	1.23877e+06	24591.4	1.89939e+06	4223	1.0695e+06	1.52269e+06	3591.8	5064.5	336518	1.47784e+06	2895.2	3329.9	183991	10900.5	2.25664e+06	14343.6	21454.7	370206	6280.6	1.41955e+06	3266792	353701	850821	1.46666e+06	8095	5308.5	1768323	1733.1	3628.2
1309	609507	12082	25789.5	16634.8	4313.9	22092.5	10866.3	12352.9	1202243	760376	7871.2	159575	148660	6322.1	17384.4	271795	5094.6	868882	11206	462320	24591.4	815293	4223	47716.6	17419.4	3591.8	5064.5	50666.3	334475	2895.2	3329.9	196971	10900.5	1.59642e+06	14343.6	21454.7	216974	6280.6	406242	896063	236856	98047.3	536604	8095	5308.5	8422.4	1733.1	3628.2
1310	17159.9	2.8063e+06	3.67043e+06	16634.8	4313.9	558566	10866.3	12352.9	1932970	4776.2	7871.2	2.01243e+06	2053.4	6322.1	2.67393e+06	1.17008e+06	5094.6	1.44411e+06	1.96277e+06	2206.9	24591.4	2.09149e+06	4223	1.49521e+06	4.11776e+06	3591.8	3.0682e+06	1502.2	10992.1	2895.2	3329.9	2.21219e+06	10900.5	697900	2.17409e+06	1.66173e+06	526961	6280.6	1660.2	13339.9	2.06908e+06	1561.5	3.46239e+06	8095	5308.5	3.31569e+06	1733.1	3628.2
1401	17159.9	4.33621e+06	25789.5	16634.8	1.90177e+06	1.52171e+06	10866.3	12352.9	380413	1.42552e+06	2.86394e+06	1.69016e+06	2053.4	6322.1	1998952	1159.5	1.37875e+06	792389	2010010	2206.9	24591.4	3.49606e+06	4223	1452.9	1.75836e+06	1.44337e+06	5064.5	2.10226e+06	10992.1	2895.2	3329.9	2.38997e+06	10900.5	2.37054e+06	2937693	21454.7	1102.5	2.00091e+06	1660.2	13339.9	2.14035e+06	2.71906e+06	4.79725e+06	8095	700238	2411883	1733.1	3628.2
1402	2903424	1.38577e+06	4.47662e+06	2.13814e+06	2.07152e+06	22092.5	548372	4054608	1.43855e+06	1134709	505564	4084.1	266844	6322.1	1623817	1.04687e+06	4638197	260398	904516	1.21831e+06	3.73728e+06	14305	4223	38040.4	2199260	1.23256e+06	1.80042e+06	500581	1853941	2.87694e+06	1.62641e+06	882.2	3.67292e+06	1.7497e+06	181860	2.96588e+06	1.13569e+06	431165	1.02964e+06	1868560	1817.6	1741082	7591.4	3.38085e+06	9641408	1.49049e+06	4.99352e+06	3628.2
1403	17159.9	622425	358148	1.18658e+06	672544	876880	10866.3	298847	1.23952e+06	8665.1	1.08533e+06	837729	2053.4	601175	802227	642946	3.05743e+06	1.39118e+06	1.57379e+06	2206.9	24591.4	1.10814e+06	2.92628e+06	1.33174e+06	1.15423e+06	1.63472e+06	637778	701351	10992.1	901461	461656	417766	1.75963e+06	739482	929351	890772	602089	2.77607e+06	1660.2	13339.9	242992	635740	809042	8095	3.55492e+06	1700213	1.26176e+06	3.14409e+06
1404	17159.9	12082	25789.5	16634.8	4313.9	22092.5	10866.3	12352.9	3601776	4776.2	7871.2	1.56269e+06	225666	6322.1	17384.4	3.04811e+06	5094.6	1.26664e+06	11206	1.59949e+06	24591.4	14305	4223	1282126	17419.4	3591.8	5064.5	1502.2	10992.1	2895.2	3329.9	1.23214e+06	10900.5	1.83428e+06	14343.6	21454.7	470947	6280.6	1121035	13339.9	829395	1561.5	7591.4	8095	5308.5	8422.4	1733.1	3628.2
1405	17159.9	271095	25789.5	16634.8	4313.9	22092.5	10866.3	887837	5698.6	800873	388306	676437	2053.4	1.14958e+06	793564	1159.5	5094.6	3730.3	1.07349e+06	2206.9	24591.4	14305	2.02646e+06	1452.9	1.36241e+06	1.2458e+06	5064.5	591398	10992.1	2895.2	364201	1.10554e+06	10900.5	1264.5	688831	21454.7	1102.5	1.26167e+06	1660.2	13339.9	1033308	1.22002e+06	7591.4	8095	5308.5	34656.6	323082	1.51928e+06
1406	2511219	12082	1.71337e+06	16634.8	4313.9	22092.5	10866.3	12352.9	5698.6	807038	1.55418e+06	4084.1	711892	456634	17384.4	1.17731e+06	5094.6	3730.3	11206	789557	24591.4	14305	4244798	2.08354e+06	17419.4	2158616	863495	1.02501e+06	1.8507e+06	2895.2	3329.9	882.2	10900.5	1264.5	14343.6	142942	1.18556e+06	1113318	1.21813e+06	3.44189e+06	1817.6	1.54978e+06	7591.4	8095	5308.5	8422.4	1733.1	3.80681e+06
1601	17159.9	12082	4343633	5.41296e+06	657231	1.69514e+06	2.95915e+06	2.45382e+06	547720	2.37962e+06	7871.2	800081	2.57521e+06	2.33852e+06	17384.4	757340	1.63372e+06	1.88083e+06	11206	8327209	2.75155e+06	880371	3.25629e+06	2.38599e+06	17419.4	3591.8	608977	543358	10992.1	2175267	967214	1.08791e+06	812421	887966	14343.6	2.91084e+06	404711	6280.6	3.63944e+06	13339.9	489674	2.02435e+06	779421	2.37398e+06	1.85636e+06	8422.4	1.91627e+06	9562244
1606	17159.9	12082	25789.5	16634.8	4313.9	22092.5	10866.3	12352.9	5698.6	4776.2	7871.2	591282	2053.4	6322.1	17384.4	1275835	5094.6	3730.3	11206	2206.9	24591.4	14305	4223	309583	17419.4	3591.8	5064.5	1502.2	10992.1	2895.2	3329.9	53836.1	10900.5	1264.5	14343.6	21454.7	28171.4	6280.6	1660.2	13339.9	73749.7	1561.5	7591.4	8095	5308.5	8422.4	1733.1	3628.2
1607	17159.9	12082	5347177	16634.8	4313.9	22092.5	10866.3	12352.9	5698.6	1.13992e+06	7871.2	778272	2053.4	6322.1	17384.4	1159.5	5094.6	3730.3	4189480	2206.9	24591.4	14305	4223	1452.9	17419.4	3591.8	1.13534e+06	270282	10992.1	2895.2	3329.9	287790	10900.5	1264.5	467510	1.76854e+06	1102.5	6280.6	1660.2	13339.9	406403	17846.4	7591.4	8095	5308.5	8422.4	1733.1	3628.2
1608	17159.9	12082	25789.5	16634.8	4313.9	22092.5	10866.3	12352.9	5698.6	4776.2	7871.2	655707	2053.4	6322.1	17384.4	1159.5	5094.6	3730.3	795372	2206.9	24591.4	14305	4223	1452.9	17419.4	3591.8	185549	1502.2	10992.1	2895.2	3329.9	165109	10900.5	1264.5	910743	671226	1102.5	6280.6	1660.2	13339.9	536624	1561.5	7591.4	8095	5308.5	8422.4	1733.1	3628.2
1609	17159.9	12082	25789.5	16634.8	4313.9	22092.5	4356319	3659346	5698.6	4776.2	2.74521e+06	757410	1.99963e+06	6322.1	4824021	2.7657e+06	5094.6	3730.3	11206	130591	1.93566e+06	14305	4223	1.63473e+06	884055	2.39165e+06	5064.5	1502.2	10992.1	2895.2	1.30299e+06	762438	10900.5	1264.5	14343.6	21454.7	47114.6	1.97452e+06	48597.3	13339.9	1152520	1561.5	7591.4	2.85711e+06	5308.5	2.17866e+06	2.80271e+06	3628.2
1704	17159.9	12082	25789.5	16634.8	1.59771e+06	22092.5	10866.3	12352.9	5698.6	4776.2	7871.2	4084.1	368774	6322.1	17384.4	1159.5	1.957e+06	3730.3	11206	1.63764e+06	24591.4	14305	4223	1452.9	17419.4	3591.8	2.7627e+06	1502.2	10992.1	2895.2	3329.9	882.2	10900.5	1264.5	14343.6	3.14516e+06	1102.5	6280.6	983656	13339.9	1817.6	1561.5	7591.4	8095	2.16279e+06	8422.4	1733.1	3628.2
1705	4.08237e+06	12082	25789.5	16634.8	4313.9	22092.5	10866.3	12352.9	5698.6	1.61958e+06	7871.2	1.08699e+06	2053.4	6322.1	17384.4	1159.5	5094.6	3730.3	11206	2206.9	24591.4	14305	4223	1452.9	17419.4	3591.8	5064.5	339038	1.63355e+06	2895.2	3329.9	227181	10900.5	1264.5	14343.6	21454.7	1102.5	6280.6	1660.2	1364932	80931.9	31292.9	7591.4	8095	5308.5	8422.4	1733.1	3628.2
1706	6.12619e+06	12082	25789.5	16634.8	4313.9	2.061e+06	10866.3	12352.9	5698.6	2.12642e+06	7871.2	864117	2053.4	6322.1	17384.4	1.37391e+06	5094.6	3730.3	11206	2206.9	24591.4	4.87459e+06	4223	1.02848e+06	17419.4	3591.8	5064.5	576419	3329882	2895.2	3329.9	1.10555e+06	10900.5	1264.5	14343.6	21454.7	607449	6280.6	1660.2	3.49691e+06	474898	970652	4850904	8095	5308.5	8422.4	1733.1	3628.2
1804	7141682	4.07545e+06	9030832	2.42347e+06	2.49929e+06	4.23331e+06	4914100	4.12482e+06	332430	2.13054e+06	298660	2.12942e+06	719626	177912	2.67721e+06	1.39548e+06	1843496	3818611	2.39378e+06	2095637	3441307	1.4052e+06	1.47307e+06	1.5108e+06	4.30956e+06	888840	1.86917e+06	765870	1.66334e+06	1.14738e+06	1.36856e+06	1.07247e+06	2.12188e+06	2.26967e+06	2272483	3.30993e+06	781425	1424212	2076840	1.64721e+06	1.51419e+06	1.4081e+06	2.96826e+06	2.61632e+06	933851	2.28982e+06	1.10289e+06	2.63198e+06
1808	19561776	2.35197e+06	49145408	2.74928e+06	13191507	15553166	2.78049e+06	2.421e+06	16207453	5.83933e+06	14974833	20209768	4216984	9863255	22508854	12459867	17035132	14078278	14911377	2.50738e+06	6.0917e+06	15413674	15156388	8238285	14680474	1062672	8.02208e+06	5.19608e+06	10419092	12910020	6.01095e+06	17466136	28128832	14978443	1.88379e+06	15772116	17015272	15101606	3035821	13666619	19129248	1485728	16203547	8422088	4492289	16288046	8610261	19717920
1810	7.86931e+06	9539341	11351596	12129574	4373639	3.13492e+06	4.23215e+06	8.25378e+06	3484846	6.91463e+06	3.98604e+06	2.63163e+06	1.17966e+06	2.09715e+06	4.16591e+06	3.06389e+06	7.49821e+06	5655708	5.95637e+06	2.46739e+06	1.05088e+06	7443753	6583527	1.24308e+06	5397750	5.74803e+06	3085774	3.55177e+06	4.11648e+06	3.01747e+06	2.79471e+06	1.26327e+06	8028353	6.8145e+06	7110804	7.39257e+06	3.3566e+06	4.2102e+06	4.56026e+06	5141184	3.03187e+06	5192808	7710986	3.38208e+06	11223335	7.33939e+06	638131	9050815
1812	99715.6	12082	25789.5	16634.8	4313.9	1520.5	10866.3	12352.9	5698.6	4776.2	7871.2	4084.1	2053.4	6322.1	17384.4	1159.5	5094.6	3730.3	11206	2206.9	24591.4	433452	4223	1452.9	17419.4	3591.8	5064.5	1502.2	349984	2895.2	3329.9	882.2	10900.5	1264.5	14343.6	21454.7	1102.5	6280.6	1660.2	788881	1817.6	1561.5	1327795	8095	5308.5	8422.4	1733.1	3628.2
1901	5335025	3.5626e+06	825117	1.0354e+06	17311	1.20173e+06	10866.3	12352.9	425733	4776.2	7871.2	1117962	2053.4	6322.1	1.26605e+06	370245	1355105	2.1551e+06	2.11994e+06	2206.9	24591.4	965314	4223	616627	1.40402e+06	3591.8	1.10343e+06	1502.2	490974	854657	3329.9	754269	1.45671e+06	1.96269e+06	2.09299e+06	2.51971e+06	519306	6280.6	1660.2	1.30207e+06	515509	1561.5	1.96906e+06	8095	1.03665e+06	2.62019e+06	1733.1	3628.2
2001	7982772	2.10217e+06	25789.5	2.18928e+06	6717938	22092.5	10866.3	7511565	327276	539502	3.02298e+06	1.08629e+06	2053.4	6322.1	17384.4	2.14072e+06	1.49364e+06	2.33445e+06	2.43413e+06	2206.9	24591.4	14305	4223	1.34043e+06	17419.4	1.8222e+06	5064.5	163699	153883	539513	304204	922126	1868686	572808	1690784	21454.7	339925	1.79182e+06	1660.2	923135	1.39016e+06	917817	7591.4	8095	1.75704e+06	8422.4	2.25967e+06	3628.2
2002	17159.9	441009	25789.5	16634.8	300631	22092.5	10866.3	12352.9	561026	4776.2	658692	4084.1	721778	6322.1	17384.4	586300	543827	307001	698562	47643	783026	14305	4223	243716	17419.4	149810	5064.5	1502.2	10992.1	2895.2	3329.9	882.2	10900.5	307907	72868.8	21454.7	334480	410848	65714.2	13339.9	1817.6	1561.5	7591.4	594990	430227	8422.4	1733.1	3628.2
2003	17159.9	12082	25789.5	16634.8	4313.9	22092.5	10866.3	12352.9	5698.6	4776.2	7871.2	4084.1	2053.4	6322.1	17384.4	1159.5	55312.5	3730.3	11206	2206.9	24591.4	14305	4223	1452.9	17419.4	3591.8	5064.5	1502.2	10992.1	2895.2	3329.9	882.2	10900.5	1264.5	14343.6	21454.7	1102.5	6280.6	1660.2	13339.9	1817.6	1561.5	7591.4	8095	161996	8422.4	1733.1	3628.2
2004	17159.9	489843	25789.5	16634.8	1.28841e+06	22092.5	10866.3	12352.9	5698.6	694635	7871.2	4084.1	2053.4	6322.1	17384.4	643233	421524	3730.3	788371	2206.9	24591.4	14305	4223	161827	17419.4	3591.8	5064.5	1502.2	10992.1	2895.2	3329.9	882.2	10900.5	1264.5	685211	21454.7	229290	6280.6	1660.2	13339.9	1817.6	149636	7591.4	8095	18546	8422.4	1733.1	3628.2
2005	17159.9	581414	25789.5	16634.8	276508	22092.5	10866.3	12352.9	2241494	837184	1.44316e+06	601979	394764	6322.1	994568	1.14522e+06	329346	65876.5	835815	213989	24591.4	14305	4223	10575.9	571689	189250	5064.5	103007	10992.1	2895.2	3329.9	203112	10900.5	143577	1.15704e+06	21454.7	193586	387930	241045	13339.9	176836	53337.7	7591.4	8095	250065	42216.2	1733.1	3628.2
2006	3.92994e+06	2.44454e+06	25789.5	526104	3.15139e+06	22092.5	10866.3	12352.9	55564	153988	963526	113249	2053.4	6322.1	17384.4	1159.5	380571	1.22456e+06	1.73646e+06	2206.9	24591.4	14305	4223	1452.9	17419.4	980691	5064.5	370744	497906	812346	3329.9	604037	535579	717337	3.50647e+06	21454.7	1102.5	239331	1660.2	1.36658e+06	538769	365337	7591.4	8095	559515	8422.4	1733.1	3628.2
2007	17159.9	12082	25789.5	16634.8	4313.9	22092.5	10866.3	125600	5698.6	4776.2	7871.2	4084.1	2053.4	6322.1	17384.4	535037	5094.6	3730.3	11206	2206.9	24591.4	14305	4223	520597	17419.4	3591.8	5064.5	1502.2	10992.1	2895.2	287696	882.2	10900.5	1264.5	14343.6	21454.7	85675	6280.6	1660.2	13339.9	1817.6	1561.5	7591.4	8095	5308.5	8422.4	155883	3628.2
2008	17159.9	12082	25789.5	16634.8	4313.9	22092.5	10866.3	12352.9	5698.6	589960	1.03875e+06	13455	2053.4	6322.1	17384.4	1159.5	5094.6	3730.3	11206	2206.9	24591.4	14305	4223	1452.9	17419.4	355878	5064.5	239665	10992.1	2895.2	3329.9	409303	10900.5	1264.5	14343.6	21454.7	1102.5	165634	1660.2	13339.9	184074	39093.9	7591.4	8095	5308.5	8422.4	1733.1	3628.2
2009	17159.9	12082	25789.5	16634.8	4313.9	22092.5	10866.3	12352.9	2.08401e+06	4776.2	7871.2	427779	2053.4	6322.1	17384.4	1.42935e+06	5094.6	110570	11206	2206.9	24591.4	14305	4223	6341.8	17419.4	3591.8	5064.5	1502.2	10992.1	2895.2	3329.9	5232.3	10900.5	194042	14343.6	21454.7	5376.4	6280.6	1660.2	13339.9	8923.7	1561.5	7591.4	8095	5308.5	8422.4	1733.1	3628.2
2101	17159.9	5.87797e+06	25789.5	16634.8	3.34182e+06	2.39293e+06	1.55456e+06	2.13748e+06	1380197	1.35788e+06	1.35146e+06	901790	284689	6322.1	17384.4	821564	990918	2.52207e+06	2403020	1.00846e+06	987590	1.92582e+06	4223	2.03182e+06	17419.4	1308662	5064.5	932261	10992.1	2895.2	349399	315371	10900.5	1.32542e+06	1.07678e+06	21454.7	387034	1.1962e+06	1.13155e+06	13339.9	915509	955471	885476	1.02475e+06	1.47926e+06	8422.4	149929	3628.2
2102	17159.9	12082	25789.5	16634.8	603369	22092.5	10866.3	12352.9	5698.6	4776.2	7871.2	3826218	2053.4	6322.1	17384.4	1159.5	1100	3730.3	11206	2206.9	24591.4	14305	4223	1452.9	17419.4	3591.8	5064.5	1502.2	10992.1	2895.2	3329.9	194156	10900.5	1264.5	14343.6	21454.7	1102.5	6280.6	1660.2	13339.9	260250	1561.5	7591.4	8095	2136079	8422.4	1733.1	3628.2
2103	8.22108e+06	12178633	14309516	10293964	12322776	11156687	5.84019e+06	11965629	8671326	8.24724e+06	10961969	11103687	6.87313e+06	10459283	8604141	8604639	10452651	10106524	9189757	11243460	6.34627e+06	14266073	22896232	11290616	7998418	6101446	4125482	1940152	10309709	9319652	6.24205e+06	11759857	19237782	9481484	15443780	11691578	15942715	11523439	11099520	3258478	9417225	11148832	8835481	3.92233e+06	22712592	13710116	8955007	13335565
2104	17159.9	12082	944654	16634.8	253288	22092.5	10866.3	12352.9	573686	623785	7871.2	4084.1	2053.4	6322.1	17384.4	1159.5	602776	429580	11206	2206.9	24591.4	14305	4223	1452.9	17419.4	3591.8	524425	417049	10992.1	2895.2	3329.9	882.2	10900.5	299078	14343.6	797983	1102.5	6280.6	1660.2	13339.9	1817.6	410792	7591.4	8095	3.88784e+06	8422.4	1733.1	3628.2
2105	17159.9	578815	25789.5	1.50297e+06	628458	1442255	709898	382989	1.08451e+06	1.11421e+06	1748567	793263	22255.5	744631	1.04636e+06	1008486	1268890	1.51871e+06	1.14854e+06	1.34964e+06	1.66997e+06	1.39198e+06	1.17747e+06	1.54347e+06	305763	260590	5064.5	5126	10992.1	365117	310856	577643	927609	689263	919121	21454.7	820580	1.28014e+06	967997	13339.9	863059	949247	683060	696853	1.79703e+06	1.51928e+06	1.31939e+06	1201136
2106	3.66255e+06	3.23156e+06	7.86207e+06	3923358	6934373	2.57087e+06	1.77909e+06	3.42607e+06	2.74805e+06	4776.2	3225733	2.05178e+06	477824	2.56411e+06	3306953	3.07272e+06	6022944	1.76892e+06	6797799	2.59961e+06	1.35375e+06	3.89893e+06	4.1227e+06	3.43746e+06	366270	767952	1268796	1502.2	234882	1.25825e+06	310241	2.44928e+06	1.64063e+06	715645	2.59476e+06	2.13395e+06	1.41907e+06	2.62421e+06	2456065	766714	1.56236e+06	1561.5	1.6506e+06	696884	6509694	538166	1.72426e+06	3.15481e+06
2107	17159.9	12082	25789.5	16634.8	4313.9	22092.5	727732	12352.9	5698.6	1.24756e+06	7871.2	4084.1	2053.4	6322.1	17384.4	742584	5094.6	3730.3	11206	2206.9	1.42976e+06	14305	4223	129387	17419.4	3591.8	5064.5	217620	10992.1	2895.2	3329.9	882.2	10900.5	1264.5	14343.6	21454.7	484330	6280.6	1660.2	13339.9	1817.6	260756	7591.4	1.66235e+06	5308.5	8422.4	1733.1	3628.2
2201	13861689	12082	25789.5	16634.8	3.60005e+06	2.50693e+06	10866.3	12352.9	1.58362e+06	396341	7871.2	346142	2053.4	229125	17384.4	333956	704675	63232.3	11206	2206.9	24591.4	335113	335858	402345	17419.4	3591.8	5064.5	543852	3.78084e+06	2895.2	3329.9	507817	10900.5	630255	14343.6	21454.7	451640	6280.6	1660.2	1.75305e+06	286162	917248	484578	8095	3771471	8422.4	1733.1	768578
2202	17159.9	12082	25789.5	16634.8	1.3816e+06	22092.5	10866.3	12352.9	1.11258e+06	1.40157e+06	1.73342e+06	1.09158e+06	2053.4	1.093e+06	17384.4	543702	968323	400028	11206	2206.9	24591.4	14305	174485	169916	17419.4	89495.5	5064.5	455820	10992.1	2895.2	3329.9	444678	10900.5	199343	14343.6	21454.7	162206	230969	1660.2	13339.9	303520	432398	7591.4	8095	1.68971e+06	8422.4	1733.1	50886.1
2203	6.74155e+06	2.90904e+06	8795275	8.15411e+06	7.20076e+06	5.44721e+06	3.71584e+06	9196066	2.99027e+06	6.5024e+06	7.00069e+06	2.43183e+06	676068	1.40608e+06	17384.4	9930257	6802269	2677710	6325315	2.06469e+06	3.04456e+06	6897753	6570787	4.10461e+06	17419.4	4988704	2.98218e+06	392085	4.76464e+06	1724827	2.53538e+06	2.6484e+06	7.57655e+06	3596931	5.16447e+06	8434781	5632888	10574390	1.31297e+06	4.682e+06	3955847	5.94812e+06	4706629	1.79093e+06	7689397	8422.4	4299855	3148362
2204	2303341	12082	1.72242e+06	136684	849820	1.46299e+06	3.06254e+06	29622.2	1.51281e+06	1.17289e+06	1.49672e+06	1.62828e+06	56599.6	1.12132e+06	17384.4	390366	1.02305e+06	721069	11206	225210	1.07829e+06	293448	110345	1.39195e+06	17419.4	610672	333261	341384	202111	463912	293702	800690	702107	405600	14343.6	322531	70334.1	1.35917e+06	603620	288270	647945	325662	392746	955751	1.67084e+06	8422.4	522992	203501
2205	2.73178e+06	7915651	6.82123e+06	2.84836e+06	2.56364e+06	8046750	10866.3	1863692	1.50961e+06	2.5536e+06	3578584	984634	210496	1.60636e+06	17384.4	4682471	3.74602e+06	1.01449e+06	4208698	440954	24591.4	5.44909e+06	5484093	2.60907e+06	17419.4	261654	1.45236e+06	742092	1.5249e+06	525638	641616	232053	525279	765552	2.79783e+06	2303984	5329681	4609099	1.20341e+06	2387454	902575	2.91874e+06	3920319	8095	3892056	8422.4	1.24974e+06	1.09002e+06
2206	17159.9	12082	25789.5	16634.8	4313.9	1.73806e+06	4366887	673490	5698.6	704899	7871.2	306671	1.78659e+06	1.00194e+06	17384.4	389506	5094.6	3730.3	11206	1.62355e+06	1.38921e+06	1.05067e+06	192278	797023	17419.4	3591.8	5064.5	244523	10992.1	2895.2	408381	98433.3	10900.5	1264.5	14343.6	21454.7	709255	6280.6	314016	13339.9	466674	507720	1.64377e+06	2.28296e+06	5308.5	8422.4	193629	1.23738e+06
2207	11045225	3634489	12646479	7920870	4313.9	2.48733e+06	10866.3	5.67037e+06	5.06361e+06	6682401	2.47757e+06	2.7877e+06	418349	1.55618e+06	17384.4	2.94977e+06	5094.6	5331040	7.20939e+06	813938	24591.4	9795024	14040105	1163488	17419.4	2.22311e+06	2312673	907283	3472369	1981815	1.5086e+06	2.49097e+06	7.34661e+06	2.51911e+06	7.13993e+06	5.87917e+06	358028	4.03906e+06	377151	2.65306e+06	2.45113e+06	3.31409e+06	3950308	8095	5308.5	8422.4	1.89413e+06	5.99876e+06
2208	9784371	12082	25789.5	16634.8	4313.9	22092.5	10866.3	12352.9	5698.6	4776.2	7871.2	320307	836786	6322.1	17384.4	1159.5	5094.6	3730.3	11206	1.834e+06	24591.4	14305	4223	1452.9	17419.4	3591.8	5064.5	1502.2	5.24683e+06	2895.2	3329.9	1.8371e+06	10900.5	1264.5	14343.6	21454.7	1102.5	6280.6	2.25939e+06	2.95605e+06	744350	1561.5	7591.4	8095	5308.5	8422.4	1733.1	3628.2
2301	1.6257e+06	3.48724e+06	2306499	3.37605e+06	1.93376e+06	6.8399e+06	3.67735e+06	2.01466e+06	1.11071e+06	1.21898e+06	1.53568e+06	1.21549e+06	2053.4	786304	1.03787e+06	1.36106e+06	3.2928e+06	2.67434e+06	2.09501e+06	2206.9	1.94953e+06	4.53391e+06	668422	1861487	1.40196e+06	1412461	152524	450104	1.10253e+06	835305	546680	2.0652e+06	2050017	683295	2.28629e+06	1.56829e+06	865359	1113476	1660.2	2.03033e+06	2.15661e+06	799612	4.20663e+06	1.8096e+06	3.77558e+06	995345	2.0784e+06	2.49796e+06
2302	11524157	396153	25789.5	631840	745950	258468	806740	611180	2.26156e+06	1.71045e+06	1.22438e+06	760263	3.52186e+06	156189	1.31613e+06	1134193	890665	1.21111e+06	1.0642e+06	5.42839e+06	1.49116e+06	1.98114e+06	1590869	2.30044e+06	1.45239e+06	634786	5064.5	670958	3156986	890151	381809	850178	1.92917e+06	1.76955e+06	707924	21454.7	1.16982e+06	924099	5.36123e+06	2.04348e+06	1.00252e+06	1.51691e+06	1.43704e+06	2.67108e+06	1.40427e+06	2.82393e+06	633284	845295
2303	2.87994e+06	3856299	1.80625e+06	3.32815e+06	2336415	5628081	5294659	2.06572e+06	5.22088e+06	3678576	4317202	4220410	4.81412e+06	4.78033e+06	3976770	4.28604e+06	4259114	6550168	6279804	4202986	6400649	6986380	3.80588e+06	5946384	3.89404e+06	2.27215e+06	1805523	1.40669e+06	4.11574e+06	3.39176e+06	1.99146e+06	6.44513e+06	7051362	4585052	6766217	3.14525e+06	4.48942e+06	5643718	4237048	1.51428e+06	9406825	3.64749e+06	9040674	6.33145e+06	6.48586e+06	6.05532e+06	4485361	6354189
2305	17159.9	584655	25789.5	16634.8	314540	22092.5	10866.3	657903	839468	229068	7871.2	733652	592940	623054	17384.4	128039	885680	432313	350777	1.24022e+06	24591.4	14305	868880	1.01935e+06	17419.4	3591.8	5064.5	127943	10992.1	2895.2	395854	1.5816e+06	10900.5	266351	1.17604e+06	21454.7	220979	6280.6	2.61337e+06	13339.9	341490	100075	7591.4	8095	1.27456e+06	8422.4	419703	655579
2306	1615083	786205	1.56313e+06	909116	499833	22092.5	961276	548902	2.45231e+06	3.05281e+06	2.44835e+06	1.34166e+06	2.55022e+06	650566	1.30341e+06	1.37946e+06	2.42791e+06	746647	1.38623e+06	3613505	1.92796e+06	14305	2.64248e+06	2.85407e+06	1.11312e+06	1184402	868320	571251	4.60289e+06	671686	318994	2.50145e+06	2.9e+06	1.22601e+06	1.17884e+06	821118	2150208	3.52383e+06	4.30733e+06	627135	1.06993e+06	1.64492e+06	7591.4	2.92235e+06	3116609	3.22729e+06	311781	1.072e+06
2307	6.18662e+06	3.62721e+06	1.77975e+06	2766407	1784282	4768315	5135239	1.94883e+06	2.41388e+06	1.88385e+06	2.62647e+06	2.76276e+06	2053.4	2136811	2781633	2.90716e+06	4.11549e+06	3.37561e+06	3.88218e+06	2206.9	3663999	6.85727e+06	3.55154e+06	4.75653e+06	2.44174e+06	1.70962e+06	1.8015e+06	937742	10992.1	2.19884e+06	1.3676e+06	3.88924e+06	3.11746e+06	2869110	4.07507e+06	2997270	3578256	4.08493e+06	1660.2	5653812	4123382	3.07126e+06	6474926	3.93779e+06	3883896	2626197	4.58709e+06	7954422
2308	1152088	636113	1.2714e+06	1135971	189125	22092.5	10866.3	314918	552457	516402	1.52174e+06	489802	2053.4	6322.1	17384.4	497211	1.77797e+06	48561.1	1.64814e+06	2206.9	24591.4	14305	4223	204057	17419.4	1.5186e+06	783653	171329	449002	671592	275581	1.2905e+06	362898	752582	577879	1.02335e+06	158965	3.68374e+06	1660.2	461442	433653	250103	7591.4	8095	1.19334e+06	8422.4	931651	3628.2
2310	1.71764e+06	58923	1.31761e+06	539019	462188	1.44881e+06	10866.3	513013	5698.6	120687	1.4122e+06	876185	2053.4	1.1426e+06	1.17387e+06	2.46334e+06	1.06924e+06	3730.3	1.41422e+06	2206.9	24591.4	3.53766e+06	1.66445e+06	1.51303e+06	1.01369e+06	1.517e+06	752150	567336	447328	1.07145e+06	644693	729133	411833	1264.5	1.69834e+06	920862	1601848	2.00774e+06	1660.2	907394	790274	1.39492e+06	4.29762e+06	8095	1369184	190142	245661	1.70371e+06
2311	17159.9	909215	25789.5	229160	4313.9	22092.5	10866.3	12352.9	5698.6	4776.2	585927	4084.1	2053.4	282610	17384.4	220534	5094.6	3730.3	692622	2206.9	24591.4	14305	230157	557313	17419.4	488550	5064.5	1502.2	10992.1	386565	3329.9	882.2	666952	1264.5	133719	21454.7	277923	201356	1660.2	13339.9	1817.6	1561.5	7591.4	8095	5308.5	8422.4	1733.1	357778
2312	17159.9	1.69708e+06	25789.5	16634.8	4313.9	22092.5	10866.3	3295716	5698.6	995620	7871.2	4084.1	2053.4	6322.1	17384.4	1159.5	5094.6	3730.3	696667	2206.9	24591.4	14305	4223	1452.9	17419.4	3591.8	5064.5	587102	10992.1	2895.2	784459	882.2	10900.5	1264.5	995264	21454.7	1102.5	6280.6	1660.2	13339.9	1817.6	442181	7591.4	8095	5308.5	8422.4	849974	3628.2
2402	2959346	2.3256e+06	1.64228e+06	3.37682e+06	1.744e+06	2.07439e+06	2.34989e+06	2.69647e+06	2312071	2641846	1902679	1.63528e+06	2.24895e+06	966568	2.9078e+06	1.19116e+06	2.12619e+06	1.76882e+06	1.79094e+06	2508264	1792820	1.44774e+06	1.87088e+06	421367	3.70344e+06	1.63181e+06	2165856	1.50256e+06	1.19794e+06	1927560	1.62926e+06	2.1544e+06	3882759	896946	1.37019e+06	2.30077e+06	1.4351e+06	1.85447e+06	3.3034e+06	472976	2.0975e+06	2.57038e+06	2.03196e+06	1.97677e+06	4390595	3.99508e+06	3.57527e+06	2.59208e+06
2404	13827022	2.08807e+06	25789.5	2.95902e+06	3.98465e+06	354874	4.92699e+06	884012	1.66856e+06	813653	3.48473e+06	1.23573e+06	2.30121e+06	1.84663e+06	2.50553e+06	1.89324e+06	1.91751e+06	547726	5.17242e+06	772195	1.59094e+06	3.32488e+06	997266	440081	1.83084e+06	1.63892e+06	5064.5	527985	1109460	1.30412e+06	1.12051e+06	1443049	782329	870548	3.89725e+06	21454.7	1.04971e+06	2.6516e+06	1.25383e+06	1.9316e+06	838042	1.07596e+06	1.24371e+06	1.33403e+06	1.8738e+06	1.05348e+06	1.4847e+06	1799390
2406	5007355	2.62884e+06	6.74184e+06	4.03275e+06	2.74511e+06	2.11545e+06	10866.3	1.91301e+06	3.52023e+06	3.06079e+06	7871.2	4084.1	2053.4	6322.1	17384.4	1159.5	2.0753e+06	1420901	3.29352e+06	2206.9	24591.4	989485	4223	1452.9	17419.4	3591.8	3111351	1.84298e+06	1758995	1.84586e+06	2.17248e+06	882.2	9805457	1.75618e+06	1.6161e+06	1.84036e+06	1102.5	6280.6	1660.2	383446	1817.6	2.20094e+06	1.93448e+06	8095	3945.8	8422.4	2590292	3628.2
2407	2.80214e+06	1.70439e+06	4.23598e+06	1.77996e+06	4313.9	1.98054e+06	1.81748e+06	1.27929e+06	1.56774e+06	3316474	1.97606e+06	53517.3	2053.4	6322.1	1.41815e+06	2.18997e+06	5094.6	1338434	454842	2206.9	1.84938e+06	3804101	4223	219622	1.25226e+06	1121813	633248	1.41063e+06	1.04422e+06	555432	1439807	661138	3.377e+06	1.54098e+06	2.24931e+06	2.26176e+06	2435868	1.87473e+06	1660.2	2.43401e+06	1.05932e+06	1.98414e+06	4107164	2205212	5308.5	4.40621e+06	2.14087e+06	3628.2
2408	17159.9	959465	25789.5	16634.8	4313.9	3.84147e+06	10866.3	12352.9	5698.6	764702	7871.2	505771	2053.4	6322.1	17384.4	1.11547e+06	5094.6	3730.3	359591	2206.9	24591.4	1415663	4223	322327	17419.4	3591.8	5064.5	160978	900518	2895.2	3329.9	899009	10900.5	1264.5	154963	21454.7	542560	6280.6	1660.2	1.68508e+06	1.01e+06	511208	2.56277e+06	8095	5308.5	8422.4	1733.1	3628.2
2504	17159.9	674906	25789.5	16634.8	37845.4	22092.5	10866.3	12352.9	5698.6	4776.2	7871.2	4084.1	2053.4	6322.1	17384.4	769818	1.22085e+06	3730.3	669229	2206.9	24591.4	14305	4223	50353.8	17419.4	3591.8	5064.5	1502.2	10992.1	2895.2	3329.9	882.2	10900.5	1264.5	587223	21454.7	621119	6280.6	1660.2	13339.9	1817.6	1561.5	7591.4	8095	1.53135e+06	8422.4	1733.1	3628.2
2505	7084642	1121820	25789.5	16634.8	1.59454e+06	22092.5	10866.3	12352.9	5698.6	1.42899e+06	2.39615e+06	1.61918e+06	1.90435e+06	557693	1.47116e+06	1159.5	210937	3730.3	732436	1.08072e+06	24591.4	14305	2.1654e+06	1452.9	2.07086e+06	781402	5064.5	53466.2	959363	2895.2	3329.9	1.54744e+06	10900.5	1264.5	894010	21454.7	1102.5	1.08856e+06	1.83805e+06	298270	781001	1.66648e+06	7591.4	8095	2.87467e+06	1.97783e+06	1733.1	2.68533e+06
2506	2.99838e+06	1.97053e+06	1.14233e+06	928514	1.6596e+06	1.22044e+06	2.43177e+06	1.87991e+06	1.97462e+06	2.08263e+06	3.53633e+06	2.78402e+06	2053.4	2.54558e+06	2711125	2.46261e+06	3851234	1.05957e+06	2936184	2206.9	4296872	2.31202e+06	1362290	5873258	2.79236e+06	2.83216e+06	1.90357e+06	1.11229e+06	1.37898e+06	2.00523e+06	1.1055e+06	3.28286e+06	1662477	1.37777e+06	1951023	1.57333e+06	2081651	4.55988e+06	1660.2	363351	3.01912e+06	2.23002e+06	2081992	1.74888e+06	2.25093e+06	2.00428e+06	1.04026e+06	3508791
2507	2.19267e+06	1558.2	3.91412e+06	1.00458e+06	4313.9	1.61653e+06	10866.3	67779.8	5698.6	1.53461e+06	7871.2	551477	2053.4	6322.1	17384.4	1.28111e+06	5094.6	3730.3	103061	2206.9	24591.4	1019052	4223	1977982	17419.4	3591.8	1.80653e+06	659520	952039	687106	679689	1.10449e+06	1.60553e+06	1264.5	264766	2.26877e+06	928142	6280.6	1660.2	1.05608e+06	1.68024e+06	614206	668054	8095	5308.5	8422.4	1.00842e+06	3628.2
2603	7181881	3232575	10070660	4.16715e+06	2.86696e+06	2.26266e+06	7257949	1865787	2.6995e+06	2312606	1.75666e+06	3.43575e+06	2.2937e+06	1.55061e+06	2.95134e+06	3.39071e+06	299024	2.08748e+06	3.5948e+06	3.74299e+06	964768	5.37129e+06	639297	3.01209e+06	3418789	1.40655e+06	2.31124e+06	815706	5280348	1.41363e+06	2.92587e+06	2.65439e+06	3117059	1.56723e+06	3.81689e+06	955628	4283878	9062045	4.25347e+06	10602250	1.66133e+06	1934982	4.19103e+06	3796712	3.75115e+06	1.84962e+06	5710918	2629212
2604	4.92901e+06	12082	1.42552e+06	1026743	1.07306e+06	2.07543e+06	10866.3	3.93828e+06	257538	4.51178e+06	2.41001e+06	4657840	398376	860442	3.19744e+06	1.69899e+06	1753928	657100	11206	604266	24591.4	3.18243e+06	1.29169e+06	1.49459e+06	1.47475e+06	1.27364e+06	1.37871e+06	1.58589e+06	2.51782e+06	2.31065e+06	2.34327e+06	3.36967e+06	3.41951e+06	2.34814e+06	14343.6	1.89248e+06	895098	3297477	1.4389e+06	1203507	3770906	3.79087e+06	2.11581e+06	8095	3870483	3.36552e+06	5.08697e+06	1904569
2609	17159.9	2.92399e+06	6.06485e+06	16634.8	3.17987e+06	22092.5	10866.3	12352.9	5698.6	542570	5.38227e+06	2.79201e+06	1.54131e+06	2.30578e+06	3.4625e+06	1294568	765633	3730.3	1.04087e+06	606883	24591.4	14305	3.38881e+06	660747	3518349	6.09952e+06	4.2439e+06	857259	10992.1	2895.2	3329.9	2580164	10900.5	1264.5	2.91802e+06	3333177	714083	4.3713e+06	1019589	13339.9	1.85718e+06	759083	7591.4	8095	6.02274e+06	2.82406e+06	1733.1	3.24446e+06
2610	3.56462e+06	449063	2.17899e+06	732270	4599921	2.01514e+06	1.87531e+06	4.59567e+06	3.75531e+06	2.96053e+06	3350027	2.61617e+06	2053.4	2124820	1.61385e+06	4.72256e+06	12387907	2.79058e+06	1.38057e+06	2206.9	3300668	3.12857e+06	3.8163e+06	2.83017e+06	45971.6	2721359	1.1668e+06	1.28537e+06	1.06925e+06	1.47868e+06	301180	2.19482e+06	5999265	1.83515e+06	747387	1.05834e+06	2.45992e+06	10393255	1660.2	697920	3.32823e+06	1.95468e+06	2.51064e+06	904342	5867532	1.98105e+06	848571	3.46045e+06
2611	3.39375e+06	12082	3.10361e+06	16634.8	3.87494e+06	2932155	10866.3	12352.9	1528569	3143644	7871.2	4084.1	2.763e+06	3.35829e+06	17384.4	3.3178e+06	1.9464e+06	1.218e+06	11206	1.0595e+06	24591.4	2.72104e+06	4.43025e+06	9735454	17419.4	3591.8	2.19219e+06	1.14562e+06	1.12945e+06	2895.2	3329.9	882.2	10900.5	1.99884e+06	14343.6	4021179	5.83866e+06	6280.6	1.37805e+06	735844	1817.6	3.05555e+06	2301053	8095	5589262	8422.4	1733.1	7641394
2612	17159.9	2555354	774197	3.95669e+06	4313.9	22092.5	2.07099e+06	4218651	2.21509e+06	3879978	4.07277e+06	2.06762e+06	1.51137e+06	6322.1	5.85034e+06	6622488	5094.6	137100	16470256	546876	131922	14305	4223	4.18639e+06	1.73533e+06	1607909	890018	459018	10992.1	2.55247e+06	2.00697e+06	2044650	7906900	1.3195e+06	4.25221e+06	2.3591e+06	1.88632e+06	2.63406e+06	3.22196e+06	13339.9	1513673	1.57741e+06	7591.4	1.4333e+06	5308.5	2.53932e+06	3515960	3628.2
2613	17159.9	1.48189e+06	25789.5	2414211	4313.9	22092.5	10866.3	2.83272e+06	687650	3.11991e+06	7871.2	3101983	77687.1	6322.1	1523747	1159.5	5094.6	1.86008e+06	1549726	1.1713e+06	24591.4	14305	4223	1452.9	1.49756e+06	3591.8	5064.5	1.62822e+06	10992.1	3.42154e+06	1.95394e+06	3.51726e+06	5028381	2168220	3122601	21454.7	1102.5	6280.6	1.33871e+06	13339.9	3.64431e+06	2.44805e+06	7591.4	8095	5308.5	1221306	3.54931e+06	3628.2
2614	17159.9	12082	25789.5	16634.8	4313.9	22092.5	10866.3	12352.9	5698.6	4776.2	7871.2	1.20211e+06	2053.4	6322.1	17384.4	837286	5094.6	3730.3	11206	2206.9	24591.4	14305	4223	870496	17419.4	3591.8	5064.5	1502.2	10992.1	2895.2	3329.9	1.08806e+06	10900.5	1264.5	14343.6	21454.7	340067	6280.6	1660.2	13339.9	666061	1561.5	7591.4	8095	5308.5	8422.4	1733.1	3628.2
2615	17159.9	12082	2.47969e+06	16634.8	4313.9	22092.5	10866.3	12352.9	1.05777e+06	4776.2	7871.2	4084.1	2053.4	6322.1	17384.4	1159.5	5094.6	81554.8	11206	2206.9	24591.4	14305	4223	1452.9	17419.4	3591.8	1.78249e+06	1502.2	10992.1	2895.2	3329.9	882.2	10900.5	499886	14343.6	3413345	1102.5	6280.6	1660.2	13339.9	1817.6	1561.5	7591.4	8095	5308.5	8422.4	1733.1	3628.2
2701	17159.9	4533504	8880939	2847139	1.46365e+06	2.69167e+06	2.73356e+06	12352.9	5.71995e+06	5.67356e+06	1.25822e+06	4084.1	2.73663e+06	1.35963e+06	3.74998e+06	2.9834e+06	4.09016e+06	1.73042e+06	5216621	420120	5092643	4024760	3.73916e+06	1574674	2641445	869566	249462	1.04585e+06	10992.1	623742	3329.9	882.2	4237468	3510667	5.88499e+06	3.06175e+06	150582	4891864	1.84871e+06	13339.9	1817.6	3.41001e+06	2.51986e+06	3.69071e+06	4.49035e+06	7194381	1733.1	4437025
2702	17159.9	4741672	1.526e+06	1.04565e+06	2402243	2.13814e+06	5.2249e+06	919960	192484	2.64234e+06	1.07783e+06	1065423	1.69307e+06	6322.1	1.35845e+06	2.30338e+06	81931	491156	345320	4.0843e+06	4.60706e+06	544611	4223	503628	1198310	720848	2.25969e+06	270354	10992.1	190396	1.43505e+06	1.30874e+06	551947	404984	1.33187e+06	1.49109e+06	569653	2.49783e+06	1.90737e+06	13339.9	458694	617186	581487	1.83333e+06	596498	968488	1.69108e+06	3628.2
2703	7059987	1.20971e+06	1.38399e+06	2052500	2.33139e+06	2.55708e+06	3.71534e+06	10353004	79285.2	4776.2	2.5238e+06	2.11807e+06	2845237	649054	2.14425e+06	1.35915e+06	10904055	1.35126e+06	450517	1.10387e+06	2.00685e+06	4.43649e+06	6383955	3048403	2261201	2388224	1.16137e+06	1502.2	4439737	1.82124e+06	1.9049e+06	1.8557e+06	3098370	1.62171e+06	2.6609e+06	5.11958e+06	1.73058e+06	1.05927e+06	3.42551e+06	2.35458e+06	1.89957e+06	1561.5	2.7089e+06	2.40028e+06	7.91972e+06	1.87241e+06	3.77616e+06	1.74447e+06
2704	17159.9	12082	25789.5	16634.8	1.06072e+06	961180	79324.1	12352.9	1.13395e+06	4776.2	7871.2	1.93531e+06	7.91144e+06	1.27281e+06	17384.4	4.79349e+06	1.3169e+06	161526	11206	4.40475e+06	340659	2.62124e+06	4.60145e+06	1.20983e+06	17419.4	3591.8	5064.5	1502.2	10992.1	2895.2	3329.9	1.13779e+06	10900.5	339245	14343.6	21454.7	3.33247e+06	6280.6	3.63791e+06	13339.9	1.87322e+06	1561.5	1.19224e+06	862657	606650	8422.4	1733.1	3.86939e+06
2705	17159.9	253382	25789.5	16634.8	1.27011e+06	776660	1654389	12352.9	5698.6	4776.2	7871.2	1.40385e+06	5221405	4.86516e+06	17384.4	593703	1.98844e+06	3730.3	796951	6113315	2.55249e+06	2935959	2.43506e+06	1203851	17419.4	3591.8	5064.5	1502.2	10992.1	2895.2	3329.9	943348	10900.5	1264.5	1.23238e+06	21454.7	2.92204e+06	6280.6	4.39104e+06	13339.9	846483	1561.5	2.02163e+06	1.57918e+06	2.29984e+06	8422.4	1733.1	992095
2706	17159.9	627988	2.3329e+06	3862578	4313.9	22092.5	10866.3	3932208	5698.6	1.4543e+06	7871.2	548994	424010	6322.1	746123	446886	5094.6	3730.3	155748	269736	24591.4	14305	4223	966574	449731	3591.8	364731	164631	10992.1	867346	814215	420155	1.83869e+06	1264.5	650896	329074	686412	6280.6	944745	13339.9	508433	235701	7591.4	8095	5308.5	860456	1.43015e+06	3628.2
2801	17159.9	12082	25789.5	16634.8	2.22378e+06	22092.5	10866.3	12352.9	5698.6	4776.2	7871.2	3222747	2053.4	6322.1	17384.4	1159.5	2.58175e+06	3730.3	11206	2206.9	24591.4	14305	4223	1452.9	17419.4	3591.8	5064.5	1502.2	10992.1	2895.2	3329.9	1.78587e+06	10900.5	1264.5	14343.6	21454.7	1102.5	6280.6	1660.2	13339.9	3.19093e+06	1561.5	7591.4	8095	2.5168e+06	8422.4	1733.1	3628.2
2802	19793418	37289480	32573732	20760882	29706388	21854142	14541219	27664020	15658771	17839638	10646579	17793028	4.01872e+06	2.19857e+06	12692149	10594628	30093062	16194667	24988480	2583125	2.34619e+06	7.3122e+06	5006806	3.1503e+06	18139960	9949049	12061176	7.50686e+06	11185343	12037115	7677779	20547604	19527644	17046024	19619532	14116660	3.1002e+06	24328314	3.7373e+06	7.89608e+06	16024039	14766331	15763859	5426663	27271320	18987970	7590651	310648
2803	17159.9	56767.2	25789.5	16634.8	452979	994260	10866.3	12352.9	148730	4776.2	3.02508e+06	534334	2.10949e+06	6322.1	17384.4	2.25395e+06	550846	123904	660116	3.31383e+06	24591.4	700973	4223	2.26901e+06	17419.4	1.85968e+06	5064.5	1502.2	10992.1	2895.2	3329.9	480827	10900.5	276581	1.89119e+06	21454.7	2.07876e+06	3.31216e+06	2.57889e+06	13339.9	287982	1561.5	204254	8095	1.40555e+06	8422.4	1733.1	3628.2
2805	4.38688e+06	12082	25789.5	16634.8	2.14475e+06	3673939	10866.3	12352.9	5698.6	4776.2	7871.2	4084.1	3.54706e+06	1129103	17384.4	3.04161e+06	1.42622e+06	3730.3	11206	1.32591e+06	24591.4	1.56989e+06	3.7136e+06	3.11423e+06	17419.4	3591.8	5064.5	1502.2	1.42188e+06	2895.2	3329.9	882.2	10900.5	1264.5	14343.6	21454.7	3.09889e+06	6280.6	1.97064e+06	3.09311e+06	1817.6	1561.5	2.91575e+06	8095	3656.6	8422.4	1733.1	3.9075e+06
2806	17159.9	4.35806e+06	25789.5	16634.8	1.8934e+06	22092.5	10866.3	12352.9	5698.6	4776.2	7871.2	4084.1	577346	6322.1	17384.4	1159.5	119394	3730.3	2.54498e+06	1.17178e+06	24591.4	14305	4223	1452.9	17419.4	3591.8	5064.5	1502.2	10992.1	2895.2	3329.9	882.2	10900.5	1264.5	3.43391e+06	21454.7	1102.5	6280.6	1.032e+06	13339.9	1817.6	1561.5	7591.4	8095	182685	8422.4	1733.1	3628.2
2901	816921	1.35461e+06	25789.5	16634.8	643316	187182	10866.3	12352.9	442645	1.77593e+06	267616	553282	2053.4	94061.9	1.08743e+06	588447	1.80098e+06	696146	1.3534e+06	2206.9	24591.4	1.90968e+06	1169756	585496	1.23606e+06	479218	5064.5	330674	660316	2895.2	3329.9	602369	10900.5	764284	1.50002e+06	21454.7	709591	2.14336e+06	1660.2	419846	1.31733e+06	969721	1.15395e+06	8095	1.54113e+06	1.54073e+06	1733.1	1.16015e+06
3001	3063247	4.12304e+06	3.86475e+06	3.37883e+06	1423913	3.17558e+06	3.20675e+06	1.82815e+06	3.71385e+06	3.71802e+06	3477587	2759502	2.43809e+06	640510	3.28895e+06	2322681	3.22499e+06	5.01978e+06	5341289	2.0833e+06	3.44217e+06	6.99417e+06	3.48677e+06	1704295	3.68996e+06	3.1487e+06	3.29058e+06	2.03011e+06	2.64954e+06	3361606	1.56167e+06	2949181	3.69959e+06	4180030	5.96022e+06	2558735	3.16251e+06	4.75256e+06	2835570	5891430	2664305	2992527	6.25779e+06	2.71825e+06	4155081	4124846	2.09316e+06	1.41013e+06
3002	7.44133e+06	7786916	12933397	10208238	12467645	5173483	5046606	14477676	6722254	7811649	8081543	7509727	5373131	4553153	7191676	7.20564e+06	6300164	7.00789e+06	2808941	2.967e+06	3.34719e+06	7633915	9787941	5856496	5955115	4.8986e+06	3.77592e+06	3.08597e+06	2.01582e+06	5.48425e+06	3.22424e+06	6001255	6.97503e+06	5.01441e+06	5.53933e+06	4.11884e+06	7.01279e+06	8.21163e+06	4.15935e+06	4036785	4.96532e+06	5.37671e+06	4769229	2786339	7154663	7639477	4.94947e+06	4.62852e+06
3004	17159.9	3592390	25789.5	4528895	9007143	2594128	1.70546e+06	4.14057e+06	2.04325e+06	4776.2	7871.2	1.93749e+06	2053.4	6322.1	1.9448e+06	716833	1.57033e+06	104025	852873	2206.9	807082	1.8616e+06	4223	482577	1653964	3591.8	5064.5	1502.2	10992.1	687401	168448	934828	555793	1.50831e+06	639209	21454.7	173418	6280.6	1660.2	13339.9	805177	1561.5	500782	218050	1.75827e+06	1.59771e+06	228311	3628.2
3005	17159.9	12082	25789.5	16634.8	12858.5	22092.5	10866.3	12352.9	5698.6	4776.2	472342	71276.1	2053.4	6322.1	17384.4	203090	111450	3730.3	11206	2206.9	24591.4	14305	4223	240798	17419.4	181711	5064.5	1502.2	10992.1	2895.2	3329.9	54955.8	10900.5	1264.5	14343.6	21454.7	169312	458248	1660.2	13339.9	105423	1561.5	7591.4	8095	272898	8422.4	1733.1	3628.2
3006	17159.9	12082	25789.5	16634.8	421951	22092.5	10866.3	720398	5698.6	4776.2	468613	1.1412e+06	2053.4	6322.1	17384.4	113242	323168	3730.3	11206	2206.9	24591.4	14305	4223	294446	17419.4	67770.8	5064.5	1502.2	10992.1	2895.2	62930.4	530412	10900.5	1264.5	14343.6	21454.7	201598	577491	1660.2	13339.9	706917	1561.5	7591.4	8095	378355	8422.4	808895	3628.2
3007	17159.9	12082	25789.5	517227	4313.9	22092.5	10866.3	1.37678e+06	5698.6	683132	7871.2	516922	2053.4	6322.1	17384.4	127169	5094.6	3730.3	11206	2206.9	24591.4	14305	4223	969601	17419.4	3591.8	5064.5	120592	10992.1	574181	465312	728473	632073	1264.5	14343.6	21454.7	48982.3	6280.6	1660.2	13339.9	115901	44114.6	7591.4	8095	5308.5	8422.4	237399	3628.2
3008	17159.9	12082	25789.5	16634.8	4313.9	22092.5	10866.3	12352.9	5698.6	4776.2	562600	147623	2053.4	6322.1	17384.4	691672	5094.6	3730.3	11206	2206.9	24591.4	14305	4223	4686.3	17419.4	17672.6	5064.5	1502.2	10992.1	2895.2	3329.9	190904	10900.5	1264.5	14343.6	21454.7	28692.4	155612	1660.2	13339.9	148276	1561.5	7591.4	8095	5308.5	8422.4	1733.1	3628.2
3101	7.91024e+06	3.7088e+06	15820727	3.49322e+06	13698736	3236861	1.99021e+06	3.31754e+06	8631449	7650951	9543233	8642570	7.76859e+06	4.16089e+06	7465627	6.54993e+06	9580023	10115419	5183345	4.89495e+06	2829330	6.35598e+06	4.02408e+06	8036142	2.54605e+06	4.03006e+06	5604230	2.39166e+06	1.7725e+06	682344	1.40534e+06	5723509	4.29976e+06	5.26478e+06	3095359	5.6151e+06	2.09293e+06	7.56627e+06	7176322	2.75791e+06	3.51359e+06	3.78262e+06	1078286	2168671	10689458	733170	6222626	1.83285e+06
3102	1.77445e+06	1.22491e+06	25789.5	3.40675e+06	1.46386e+06	1.43878e+06	10866.3	1467046	304530	4776.2	681076	643601	2053.4	6322.1	674342	752888	2062656	193860	1.56801e+06	2206.9	24591.4	757711	4223	433990	1.00237e+06	648461	5064.5	1502.2	563174	756176	434411	867061	1.06034e+06	258539	808622	21454.7	516386	605009	1660.2	913448	478507	1561.5	497174	8095	647778	462466	722530	3628.2
3103	3.39802e+06	2.44567e+06	25789.5	1.94212e+06	2.38883e+06	924373	464045	1.10502e+06	1.4581e+06	1.17363e+06	1.68852e+06	2.8569e+06	1.10596e+06	1.47313e+06	1.30918e+06	1.49864e+06	1.86919e+06	2.58805e+06	4.06468e+06	897155	4.3024e+06	3.92802e+06	801369	2.81156e+06	1.87312e+06	1.16251e+06	5064.5	671366	1.31838e+06	2.52958e+06	937982	1.52381e+06	2444321	1.68883e+06	2.73123e+06	21454.7	2155036	2.59753e+06	1.95457e+06	2.96726e+06	2.65538e+06	1.86043e+06	4.38583e+06	2.97936e+06	3.01787e+06	1.97795e+06	2.25593e+06	2.78027e+06
3104	4.17809e+06	13881409	13894909	8081925	14091383	5.98707e+06	2.51326e+06	4.04356e+06	6129328	5.33317e+06	5.49962e+06	8873522	12332363	4.54156e+06	8688643	4.82017e+06	8.02376e+06	6.57279e+06	11702832	10959503	3.59898e+06	5.0042e+06	5.46561e+06	5.67207e+06	7.67992e+06	3.83981e+06	6.41838e+06	3.63675e+06	1.58571e+06	3.98092e+06	1.94e+06	3.91396e+06	6407941	4.62404e+06	14894587	8710991	3.82418e+06	4.07079e+06	13156418	315640	4940916	4980793	3.12755e+06	2.3261e+06	9636344	6060368	4.51316e+06	4243837
3105	17159.9	12082	25789.5	16634.8	1.02349e+06	22092.5	4.15338e+06	12352.9	1.21517e+06	4776.2	1105219	4084.1	2053.4	6322.1	17384.4	1159.5	1055997	1.06982e+06	11206	2206.9	2.35357e+06	14305	4223	1452.9	17419.4	21347.6	5064.5	1502.2	10992.1	2895.2	3329.9	882.2	10900.5	643804	14343.6	21454.7	1102.5	183297	1660.2	13339.9	1817.6	1561.5	7591.4	569799	606427	8422.4	1733.1	3628.2
3106	17159.9	6150610	25789.5	1635571	4313.9	1.53828e+06	10866.3	12352.9	5698.6	4776.2	7871.2	4084.1	2053.4	4334145	6101136	3.99259e+06	5094.6	3730.3	9158311	2206.9	24591.4	3.24342e+06	5488577	2.78378e+06	6.31113e+06	3591.8	5064.5	1502.2	10992.1	1949308	3329.9	882.2	2.54109e+06	1264.5	5.51052e+06	21454.7	1.91895e+06	6280.6	1660.2	13339.9	1817.6	1561.5	2.91967e+06	8095	5308.5	5.6014e+06	1733.1	4.88422e+06
3107	3.13368e+06	12082	5.12403e+06	16634.8	4313.9	22092.5	1.03929e+06	12352.9	5698.6	4776.2	7871.2	4084.1	66120.7	6322.1	17384.4	1159.5	5094.6	3730.3	11206	2688437	275901	14305	4223	1452.9	17419.4	3591.8	1334825	1502.2	673148	2895.2	3329.9	882.2	10900.5	1264.5	14343.6	2613610	1102.5	6280.6	3299871	384645	1817.6	1561.5	7591.4	25419.3	5308.5	8422.4	1733.1	3628.2
3108	383804	12082	25789.5	16634.8	4313.9	249959	1.05066e+06	12352.9	5698.6	4776.2	884031	649870	155675	543196	986211	711267	5094.6	3730.3	11206	1031004	840963	606698	693603	516395	1.34441e+06	916646	5064.5	1502.2	403342	2895.2	3329.9	987860	10900.5	1264.5	14343.6	21454.7	406830	934658	1.25568e+06	873998	856795	1561.5	730349	590921	5308.5	671200	1733.1	520726
3201	1.71858e+06	1.92803e+06	25789.5	16634.8	1.65915e+06	1.11455e+06	10866.3	12352.9	580581	2466459	3.11836e+06	2.22866e+06	3.31333e+06	6322.1	17384.4	1.43364e+06	2188449	2.86173e+06	2.45125e+06	2.41078e+06	24591.4	2.4463e+06	4223	388246	17419.4	2.02742e+06	5064.5	64965.6	311946	2895.2	3329.9	1.93799e+06	10900.5	79956.6	2570086	21454.7	2094216	1.96057e+06	3.15336e+06	2.12447e+06	1.23138e+06	1.49587e+06	1.83607e+06	8095	1.01447e+06	8422.4	1733.1	3628.2
3202	422266	186880	25789.5	16634.8	3.12192e+06	22092.5	10866.3	12352.9	358632	375047	7871.2	4084.1	381478	1.44557e+06	17384.4	199632	780600	874544	901301	78147.1	24591.4	335482	1.89523e+06	978390	17419.4	3591.8	5064.5	398209	317592	2895.2	3329.9	882.2	10900.5	969437	852108	21454.7	340679	6280.6	207498	1.02834e+06	1817.6	553458	454290	8095	738279	8422.4	1733.1	1.60296e+06
3204	2514495	9288309	2.51166e+06	11663710	3.22649e+06	769716	7.28268e+06	5.51115e+06	903844	1.12246e+06	1.29269e+06	1413820	955313	2.78881e+06	1.44956e+06	1.61467e+06	1.94724e+06	1257566	2.25147e+06	1.07204e+06	1.90612e+06	2740884	3.28634e+06	2.23402e+06	17419.4	160754	5064.5	16225	46905.6	897916	331431	303789	2.84974e+06	779468	2.86062e+06	822081	1.9098e+06	2253061	1.98294e+06	2160922	1.49552e+06	1.08709e+06	1572484	2853688	3773956	2035205	2.51618e+06	1.45645e+06
3301	2026081	1.41026e+06	2.6994e+06	1.37311e+06	1.23863e+06	712883	8168084	2.05341e+06	1393604	927378	822526	927151	1.24419e+06	638034	1.57225e+06	1.00343e+06	2.03907e+06	1.12121e+06	1.65733e+06	1.04538e+06	1.95175e+06	1.65541e+06	1.77406e+06	1.90358e+06	1.06274e+06	726208	1.85162e+06	459583	10992.1	1475419	1.17915e+06	1.26916e+06	2.17286e+06	1.26115e+06	1.54379e+06	1.52488e+06	92631.8	1.81443e+06	1.56215e+06	1585140	1.26524e+06	836981	1.39563e+06	1.92804e+06	2.30255e+06	2162938	1.41539e+06	1.69161e+06
3302	1.5371e+06	2201841	25789.5	16634.8	936614	3.24577e+06	2.04745e+06	1.41611e+06	1.18056e+06	523703	7871.2	562077	2053.4	6322.1	17384.4	268116	636725	826319	741499	2206.9	182483	1.71284e+06	4223	749484	17419.4	3591.8	5064.5	225217	1.02288e+06	2895.2	374873	945198	10900.5	754962	865311	21454.7	432463	6280.6	1660.2	1.69291e+06	576126	512973	1.72305e+06	1.31369e+06	1.18585e+06	8422.4	751465	3628.2
3304	17159.9	12082	25789.5	16634.8	694804	22092.5	10866.3	12352.9	5698.6	204935	7871.2	308722	526758	6322.1	17384.4	349503	545404	3730.3	11206	1.43477e+06	24591.4	14305	4223	394480	17419.4	3591.8	5064.5	194821	10992.1	2895.2	3329.9	491767	10900.5	1264.5	14343.6	21454.7	536346	6280.6	1.39972e+06	13339.9	469267	460695	7591.4	8095	426236	8422.4	1733.1	3628.2
3305	17159.9	12082	25789.5	16634.8	4313.9	22092.5	10866.3	12352.9	5698.6	4776.2	774890	839103	2053.4	6322.1	17384.4	567760	5094.6	3730.3	11206	2206.9	24591.4	14305	4223	776629	17419.4	874938	5064.5	1502.2	10992.1	2895.2	3329.9	1.04641e+06	10900.5	1264.5	14343.6	21454.7	749137	818291	1660.2	13339.9	1.33662e+06	1561.5	7591.4	8095	5308.5	8422.4	1733.1	3628.2
3306	17159.9	12082	25789.5	16634.8	4313.9	22092.5	10866.3	312198	5698.6	4776.2	1.15982e+06	4084.1	2053.4	6322.1	17384.4	446208	5094.6	3730.3	11206	2206.9	24591.4	14305	4223	310508	17419.4	603169	5064.5	1502.2	10992.1	2895.2	71859.9	882.2	10900.5	1264.5	14343.6	21454.7	167162	775003	1660.2	13339.9	1817.6	1561.5	7591.4	8095	5308.5	8422.4	382924	3628.2
3307	17159.9	12082	25789.5	16634.8	4313.9	22092.5	10866.3	12352.9	5698.6	4776.2	7871.2	4084.1	2053.4	594785	17384.4	346434	5094.6	3730.3	11206	2206.9	24591.4	14305	596392	604500	17419.4	3591.8	5064.5	1502.2	10992.1	2895.2	3329.9	882.2	10900.5	1264.5	14343.6	21454.7	417992	6280.6	1660.2	13339.9	1817.6	1561.5	7591.4	8095	5308.5	8422.4	1733.1	3.52932e+06
3401	4.96049e+06	3068905	6928555	3.78177e+06	2.61246e+06	3.25656e+06	2.55631e+06	3.77175e+06	4110472	1.86943e+06	862972	1.8791e+06	2053.4	1.89238e+06	2.1206e+06	1.55564e+06	2.71887e+06	2.21215e+06	3.30506e+06	2206.9	2.61594e+06	2746149	3923545	3.43063e+06	1.83625e+06	874094	2.71464e+06	1.23696e+06	2.49807e+06	1.36163e+06	2.73671e+06	5034190	4302166	2.94639e+06	1.77177e+06	3.65734e+06	2.18666e+06	1.58717e+06	1660.2	3.24616e+06	2.39524e+06	2.76892e+06	2664659	2.86726e+06	5.84889e+06	4.24769e+06	2.93592e+06	2.59939e+06
3402	3667183	7381204	2.19245e+06	1.52448e+06	731608	11108518	10866.3	12352.9	1.77774e+06	3301724	7871.2	4084.1	3.12679e+06	6322.1	1.94481e+06	633643	3.8658e+06	1.28743e+06	2.06721e+06	1.93482e+06	24591.4	1.85251e+06	4223	336348	1.13718e+06	3591.8	2.24538e+06	1.13536e+06	613722	593074	3329.9	882.2	5.37534e+06	1735123	400172	5372616	181778	6280.6	1.30418e+06	3.15207e+06	1817.6	1.07089e+06	993059	8095	3.57053e+06	1.44838e+06	1733.1	3628.2
3403	4911362	12082	25789.5	1.97819e+06	1269167	22092.5	3.12988e+06	12352.9	5698.6	297229	7871.2	4084.1	403726	6322.1	17384.4	299675	1198765	3730.3	11206	1.51349e+06	2.52821e+06	14305	4223	602534	17419.4	3591.8	5064.5	1.26526e+06	988957	242170	3329.9	882.2	1.72942e+06	1264.5	14343.6	21454.7	551521	6280.6	2.14608e+06	2.22908e+06	1817.6	587492	7591.4	1269899	819177	8422.4	1733.1	3628.2
3404	2371996	5513726	9521971	6056822	7.55982e+06	4297368	5.49067e+06	6.29598e+06	2.7813e+06	8231930	5.07177e+06	33561.8	4.05562e+06	6322.1	17384.4	1708557	3.95714e+06	4.5484e+06	10017829	5781273	3.37666e+06	4838277	4223	1.45233e+06	17419.4	4.75787e+06	4.92526e+06	1.96952e+06	2085497	2.15687e+06	2.50995e+06	10419.3	970780	2956726	5.29627e+06	5.52347e+06	1.97162e+06	7.50144e+06	7046848	3.90987e+06	465	7.0112e+06	8482933	1.99619e+06	5429957	8422.4	4678859	3628.2
3406	17159.9	12082	25789.5	16634.8	1.08543e+06	22092.5	10866.3	12352.9	5698.6	525954	7871.2	1.41984e+06	2053.4	6322.1	17384.4	710804	623654	3730.3	11206	2206.9	24591.4	14305	4223	1.06431e+06	17419.4	3591.8	5064.5	113182	10992.1	2895.2	3329.9	1.06247e+06	10900.5	1264.5	14343.6	21454.7	567862	6280.6	1660.2	13339.9	168402	474675	7591.4	8095	1500338	8422.4	1733.1	3628.2
3407	4707283	3.10465e+06	2299306	4.03949e+06	3654321	2.47069e+06	3606176	4.29662e+06	3.55794e+06	4.20342e+06	3.91417e+06	2.65026e+06	2053.4	2.38367e+06	3.92704e+06	3.15688e+06	5659855	5.20955e+06	4.57565e+06	2206.9	2.02486e+06	3.35315e+06	2.68354e+06	4881338	5.04597e+06	1.87391e+06	4.18651e+06	3.01459e+06	2.08015e+06	3589385	3.25773e+06	3.20715e+06	3.89796e+06	4.02406e+06	4164964	5828915	2.04712e+06	6042252	1660.2	2.90225e+06	1.5898e+06	4.65878e+06	3860186	2.59015e+06	13837378	1.15954e+06	6326336	5382910
3408	17159.9	12082	25789.5	16634.8	4313.9	22092.5	4990726	12352.9	5698.6	4776.2	3.64732e+06	4.08267e+06	2.37719e+06	2.19774e+06	5.33404e+06	185770	5094.6	3730.3	11206	1.72212e+06	3025254	14305	5.33312e+06	73785.9	5.77233e+06	2.97177e+06	5064.5	1502.2	10992.1	2895.2	3329.9	4290302	10900.5	1264.5	14343.6	21454.7	204615	4.39941e+06	1.35856e+06	13339.9	4196801	1561.5	7591.4	939622	5308.5	10969591	1733.1	7.56686e+06
3409	17159.9	1.13373e+06	25789.5	908678	4313.9	282969	10866.3	12352.9	1076407	4776.2	7871.2	4084.1	2053.4	6322.1	17384.4	321880	5094.6	477635	589635	2206.9	24591.4	138197	4223	128712	17419.4	3591.8	5064.5	1502.2	10992.1	459266	3329.9	882.2	985950	1.51914e+06	451240	21454.7	35824.8	6280.6	1660.2	13339.9	1817.6	1561.5	1.10004e+06	8095	5308.5	8422.4	1733.1	3628.2
3410	17159.9	1.14411e+06	25789.5	16634.8	4313.9	22092.5	10866.3	12352.9	2.19819e+06	4776.2	3.64979e+06	2.09373e+06	2053.4	6322.1	17384.4	619168	5094.6	1858674	539956	2206.9	24591.4	14305	4223	1.80429e+06	17419.4	612050	5064.5	1502.2	10992.1	2895.2	3329.9	4.54096e+06	10900.5	1.58999e+06	2.60601e+06	21454.7	354191	6.99653e+06	1660.2	13339.9	920633	1561.5	7591.4	8095	5308.5	8422.4	1733.1	3628.2
3411	17159.9	995996	25789.5	2.06816e+06	4313.9	1.64705e+06	10866.3	12352.9	2863316	1.14693e+06	7871.2	1.88064e+06	2165802	6322.1	2.14026e+06	1.74657e+06	5094.6	2.62803e+06	2.63177e+06	1.41955e+06	24591.4	6.38155e+06	4223	686022	334596	3591.8	5064.5	289825	10992.1	744437	3329.9	1.55383e+06	1840450	541724	983996	21454.7	1.13522e+06	6280.6	891382	13339.9	394040	425796	1540404	8095	5308.5	57269.2	1733.1	3628.2
3412	17159.9	243080	25789.5	16634.8	4313.9	22092.5	10866.3	359457	5698.6	4776.2	876394	4084.1	2053.4	6322.1	17384.4	860010	5094.6	3730.3	1.6547e+06	2206.9	24591.4	14305	4223	147756	17419.4	1.25045e+06	5064.5	1502.2	10992.1	2895.2	298560	882.2	10900.5	1264.5	940911	21454.7	1.20139e+06	3147694	1660.2	13339.9	1817.6	1561.5	7591.4	8095	5308.5	8422.4	722465	3628.2
3501	1.0771e+06	1328221	25789.5	16634.8	492288	22092.5	1.58253e+06	12352.9	5698.6	902663	793829	1.67238e+06	2053.4	6322.1	1.47283e+06	247301	615230	3730.3	1.9842e+06	2206.9	530729	14305	4223	319992	113909	176381	5064.5	347695	588041	2895.2	3329.9	234395	10900.5	1264.5	661492	21454.7	205812	877169	1660.2	1.08503e+06	141008	318519	7591.4	771517	546110	600575	1733.1	3628.2
3502	1.94441e+06	12082	25789.5	16634.8	1.05491e+06	22092.5	10866.3	12352.9	5698.6	843880	2338581	2.88949e+06	2053.4	6322.1	954244	765105	3146192	3730.3	11206	2206.9	24591.4	14305	4223	913748	660134	488329	5064.5	483514	956501	2895.2	3329.9	2.08694e+06	10900.5	1264.5	14343.6	21454.7	1.06946e+06	629145	1660.2	1.18176e+06	1.20134e+06	1.1207e+06	7591.4	8095	909158	1.55446e+06	1733.1	3628.2
3503	1.14045e+06	2244583	5008416	1.56289e+06	2.09284e+06	2.60598e+06	2.23636e+06	2.00476e+06	1.49298e+06	982928	1.58887e+06	1.9889e+06	2053.4	6322.1	646152	775400	1882665	681415	1.14871e+06	2206.9	1.75031e+06	1.09e+06	4223	323018	1075772	442242	1.85942e+06	435602	863953	523895	487745	2.07897e+06	2.37657e+06	808823	610446	2.1701e+06	664692	6897515	1660.2	749456	1659756	1.24811e+06	1.08846e+06	1.28388e+06	2.58781e+06	2.07322e+06	1.15974e+06	3628.2
3504	17159.9	12082	25789.5	16634.8	4313.9	22092.5	10866.3	12352.9	5698.6	342622	7871.2	4084.1	2053.4	6322.1	17384.4	126967	5094.6	3730.3	11206	2206.9	24591.4	14305	4223	460284	17419.4	3591.8	5064.5	415946	10992.1	2895.2	3329.9	882.2	10900.5	1264.5	14343.6	21454.7	6599.9	6280.6	1660.2	13339.9	1817.6	78657.9	7591.4	8095	5308.5	8422.4	1733.1	3628.2
3602	2.70231e+06	1.39024e+06	1.60851e+06	3037970	1.6705e+06	2.14963e+06	3439943	1.57384e+06	1.59694e+06	1.01432e+06	781210	1.22418e+06	1.98178e+06	321942	2.40909e+06	665855	2080417	1.12017e+06	632141	3.10247e+06	3312876	2.02971e+06	3161057	1.09869e+06	973887	579716	912691	572716	1.37778e+06	930313	781462	1.08927e+06	3.33442e+06	2.49617e+06	2021108	1.44724e+06	1.17568e+06	2.07934e+06	2.86276e+06	1.71423e+06	738763	1.23263e+06	2.09989e+06	1.55023e+06	3.11515e+06	975759	646917	1.07207e+06
3603	17159.9	636309	1.23061e+06	16634.8	2.3439e+06	1.463e+06	10866.3	2.49922e+06	1.45903e+06	4776.2	7871.2	4084.1	1.64301e+06	903011	17384.4	477555	6596222	261873	2900753	3.61516e+06	24591.4	2.57492e+06	3.14671e+06	3.6096e+06	17419.4	3591.8	1.26687e+06	1502.2	10992.1	2895.2	1.00106e+06	882.2	10900.5	765425	1680339	3.44219e+06	2.09219e+06	6280.6	2152590	13339.9	1817.6	1561.5	3.7075e+06	8095	3419274	8422.4	2241177	706875
3607	475904	4.27416e+06	25789.5	16634.8	660831	22092.5	1.81345e+06	12352.9	9516188	4776.2	9857424	4084.1	1.98216e+06	6322.1	2994532	2.91573e+06	1.51071e+06	1.34645e+06	4818666	2.6411e+06	5.10297e+06	1.93198e+06	4223	53821.1	3.33318e+06	5.41226e+06	5064.5	1502.2	686014	2895.2	3329.9	882.2	10900.5	2.65115e+06	4523999	21454.7	2792131	5.67345e+06	2.86857e+06	1.06146e+06	1817.6	1561.5	7591.4	3.9058e+06	6908219	1.29901e+06	1733.1	3628.2
3608	1.0893e+06	2.90416e+06	1322655	1436273	1.91082e+06	1.82162e+06	2.43397e+06	4.3285e+06	2.88902e+06	4.49563e+06	1.42062e+06	1873115	2.85338e+06	413268	2.73558e+06	1.60079e+06	2457249	1.71556e+06	4291542	1.17799e+06	1531703	470239	990549	999940	1.37891e+06	823008	897511	880103	574558	1.15159e+06	1.55357e+06	966773	4779354	1.98392e+06	1.54973e+06	1.34337e+06	986032	516558	1.31272e+06	1775443	1.39953e+06	2.1169e+06	765521	1.32845e+06	634208	2.29447e+06	1.87855e+06	1.72846e+06
3609	17159.9	12082	25789.5	1134660	4313.9	22092.5	1.01052e+06	1.00717e+06	1.12952e+06	4776.2	1894805	2517610	2.73842e+06	428140	17384.4	1251034	5094.6	349306	11206	1997408	2.34846e+06	14305	2.10496e+06	184782	17419.4	1.27247e+06	5064.5	1502.2	10992.1	1.07957e+06	993927	924966	1.8511e+06	1.35639e+06	14343.6	21454.7	1.64471e+06	2.20449e+06	687791	13339.9	2.81e+06	1561.5	7591.4	132819	5308.5	8422.4	2.97632e+06	2.06663e+06
3702	17159.9	12082	25789.5	4.44923e+06	1.73812e+06	22092.5	8957686	12352.9	5698.6	4776.2	2.00702e+06	6.17749e+06	2053.4	808472	3.78266e+06	2.21213e+06	3.17941e+06	3730.3	11206	2206.9	9881384	14305	3495229	1.69721e+06	1.48635e+06	1.56968e+06	5064.5	1502.2	10992.1	1.24236e+06	3329.9	1.0052e+06	13243449	1264.5	14343.6	21454.7	5370837	74977.6	1660.2	13339.9	1.26548e+06	1561.5	7591.4	3.85501e+06	3.9372e+06	4424055	1733.1	1.17886e+06
3704	17159.9	1197905	1.59059e+06	269612	6.16896e+06	22092.5	6229272	5157091	3.99663e+06	5757250	5056568	3.03999e+06	4987337	830306	4.17454e+06	5.5857e+06	5.42413e+06	1.71134e+06	769934	9641826	2.38749e+06	14305	452431	7318753	1.82491e+06	1.13904e+06	4299050	2.80636e+06	10992.1	2.88717e+06	5705578	8.29371e+06	1.18302e+06	3.50725e+06	630459	7.32153e+06	5736855	13580063	7.71597e+06	13339.9	5556483	3031507	7591.4	10532568	779118	7.80535e+06	5.67214e+06	94332.3
3705	11844590	2.33062e+06	6.61475e+06	16109301	4203574	2.42517e+06	2.9907e+06	3.99397e+06	3.74562e+06	2.67681e+06	3.31225e+06	3987186	6507864	2.30478e+06	4.91901e+06	3.19272e+06	2244877	1.10143e+06	13819442	1.82555e+06	11682586	3.36558e+06	9883195	3.70245e+06	6.93999e+06	3722518	2.44346e+06	667485	8903111	2173417	2474848	2.74861e+06	1.73964e+06	1.78486e+06	9383013	1.81047e+06	4044975	407948	3.80067e+06	10990270	1.66008e+06	3.92791e+06	6.69352e+06	2.30046e+06	20729940	562069	5932665	1.05795e+06
3706	10987220	3.05607e+06	1.81337e+06	3.44606e+06	3.13501e+06	3258815	10866.3	5753997	2.2558e+06	2.70478e+06	4215356	2874568	2053.4	1.87928e+06	4333504	3.98935e+06	8414016	2.86924e+06	987695	2206.9	24591.4	2.26217e+06	1.12204e+06	4.81796e+06	2.65803e+06	2.98776e+06	2295425	1.82317e+06	4836444	3.41157e+06	3616826	3944714	8926960	6425869	2.5223e+06	6.15182e+06	2.50316e+06	3.7904e+06	1660.2	110096	3648201	3.10575e+06	1123580	8095	1.2278e+06	7.21357e+06	5.87876e+06	7.61212e+06
3707	17159.9	2.93283e+06	1.68238e+06	1.0625e+06	1.75947e+06	22092.5	457987	1.28183e+06	1.97571e+06	4776.2	1.19631e+06	1.855e+06	2053.4	6322.1	17384.4	533519	224697	2.53183e+06	1934390	2206.9	882606	14305	4223	281172	17419.4	343831	851834	1502.2	10992.1	347898	37515	1.02285e+06	965624	104041	1.40728e+06	1158261	317474	2.06382e+06	1660.2	13339.9	2.08214e+06	1561.5	7591.4	478601	3.32266e+06	8422.4	552323	3628.2
3708	17159.9	12082	25789.5	16634.8	722635	757074	10866.3	12352.9	1.94682e+06	1.74901e+06	1.35549e+06	1.72441e+06	3.07392e+06	6322.1	17384.4	2.01556e+06	1.08743e+06	468569	11206	1.3276e+06	24591.4	1.13404e+06	4223	119628	17419.4	820150	5064.5	599946	10992.1	2895.2	3329.9	350258	10900.5	306561	14343.6	21454.7	469290	1.08461e+06	1.35619e+06	13339.9	651466	1749264	1.12579e+06	8095	63902.1	8422.4	1733.1	3628.2
3709	17159.9	12082	1814433	16634.8	990695	22092.5	10866.3	2.25407e+06	5698.6	965807	4309195	3.8162e+06	2053.4	1.46408e+06	3.59792e+06	1.25522e+06	1.35259e+06	3730.3	11206	2206.9	24591.4	14305	2355782	280237	404515	352639	345452	168464	10992.1	2895.2	590563	1.04573e+06	10900.5	1264.5	14343.6	1.5184e+06	1.93684e+06	2.9332e+06	1660.2	13339.9	824526	895024	7591.4	8095	80401.2	2.26288e+06	1.19657e+06	255026
3802	17159.9	12082	25789.5	16634.8	286715	22092.5	10866.3	12352.9	5698.6	4776.2	7871.2	4084.1	2053.4	6322.1	17384.4	1159.5	944358	3730.3	11206	2206.9	24591.4	14305	4223	1452.9	17419.4	3591.8	5064.5	1502.2	10992.1	2895.2	3329.9	882.2	10900.5	1264.5	14343.6	21454.7	1102.5	6280.6	1660.2	13339.9	1817.6	1561.5	7591.4	8095	644904	8422.4	1733.1	3628.2
3805	17159.9	12082	25789.5	3.63221e+06	1.18722e+06	22092.5	10866.3	4.14675e+06	5698.6	4776.2	2.56706e+06	2.90457e+06	243434	6322.1	17384.4	1159.5	74551.5	3730.3	11206	4.21871e+06	24591.4	14305	4223	1452.9	17419.4	1.63094e+06	5064.5	1502.2	10992.1	1.97606e+06	1334875	2.59044e+06	1.79729e+06	1264.5	14343.6	21454.7	1102.5	2.76004e+06	1.92135e+06	13339.9	2.76633e+06	1561.5	7591.4	8095	5421366	8422.4	4.77478e+06	3628.2
3806	17159.9	617927	25789.5	16634.8	334256	873678	10866.3	12352.9	2.17284e+06	1.52534e+06	7871.2	1.19487e+06	2053.4	251911	1.08822e+06	1.5654e+06	713749	467906	1.07387e+06	2206.9	24591.4	907378	1.28099e+06	819078	17419.4	3591.8	5064.5	546703	10992.1	2895.2	3329.9	709269	10900.5	860193	1.03656e+06	21454.7	632119	6280.6	1660.2	13339.9	1.0382e+06	1.58102e+06	2.00886e+06	8095	2293190	1.10287e+06	1733.1	2.00282e+06
3807	17159.9	12082	25789.5	16634.8	4313.9	1.53209e+06	10866.3	12352.9	5698.6	4776.2	7871.2	4084.1	2053.4	6322.1	17384.4	1159.5	5094.6	3730.3	11206	2206.9	24591.4	516890	4223	1452.9	17419.4	3591.8	5064.5	1502.2	10992.1	2895.2	3329.9	882.2	10900.5	1264.5	14343.6	21454.7	1102.5	6280.6	1660.2	13339.9	1817.6	1561.5	1104101	8095	5308.5	8422.4	1733.1	3628.2
3901	538907	590304	25789.5	16634.8	396699	22092.5	10866.3	12352.9	254636	4776.2	123181	1.13647e+06	2053.4	6322.1	17384.4	276788	1.2173e+06	1.42752e+06	1.49796e+06	2206.9	24591.4	14305	4223	513316	17419.4	684819	5064.5	1502.2	374124	2895.2	3329.9	506945	10900.5	595561	1.22346e+06	21454.7	415900	1.2066e+06	1660.2	1.30766e+06	1.21414e+06	1561.5	7591.4	8095	1.29837e+06	8422.4	1733.1	3628.2
3902	1.4449e+06	342111	25789.5	16634.8	578592	22092.5	10866.3	12352.9	5698.6	407760	7871.2	563418	2053.4	6322.1	17384.4	1159.5	1.70313e+06	3730.3	2423970	2206.9	24591.4	14305	4223	1452.9	17419.4	3591.8	5064.5	402387	10992.1	2895.2	3329.9	174158	10900.5	1264.5	1221950	21454.7	1102.5	6280.6	1660.2	840665	390736	122924	7591.4	8095	3.0289e+06	8422.4	1733.1	3628.2
3904	17159.9	12082	25789.5	16634.8	4313.9	504956	10866.3	12352.9	5698.6	417154	7871.2	134528	2053.4	6322.1	17384.4	59757	5094.6	3730.3	11206	2206.9	24591.4	579416	4223	2.31269e+06	17419.4	3591.8	5064.5	216026	10992.1	2895.2	3329.9	91983.5	10900.5	1264.5	14343.6	21454.7	474494	6280.6	1660.2	13339.9	431701	470772	776877	8095	5308.5	8422.4	1733.1	3628.2
3905	17159.9	12082	25789.5	16634.8	4313.9	22092.5	10866.3	12352.9	5698.6	4776.2	7871.2	869769	2053.4	6322.1	17384.4	216391	5094.6	3730.3	11206	2206.9	24591.4	14305	4223	584451	17419.4	3591.8	5064.5	1502.2	10992.1	2895.2	3329.9	343930	10900.5	1264.5	14343.6	21454.7	266474	6280.6	1660.2	13339.9	55782	1561.5	7591.4	8095	5308.5	8422.4	1733.1	3628.2
4001	9584998	12214653	17800938	9978166	16897760	7.05175e+06	3.64185e+06	9339280	6.18739e+06	6.55163e+06	3.72574e+06	7900478	626654	2.99902e+06	9258570	1.63458e+06	7093770	5.42167e+06	10564331	548882	1.89748e+06	5190707	2.22616e+06	71728.9	8659600	1988353	3.26272e+06	3276465	1694297	3.33108e+06	2.17042e+06	5298100	4.96194e+06	5564758	8635691	8076919	274758	3.37661e+06	940966	2.65447e+06	5531659	5505872	5200900	1.25489e+06	10711876	9773269	3.957e+06	2.61976e+06
4003	8814189	14540893	8.19788e+06	17329716	8814487	8921487	8722350	11882864	11157859	9286753	11640060	14243046	11985865	10975758	11670067	12892347	6.06145e+06	7.38861e+06	10717425	8765564	6.68807e+06	11749583	16318861	10821073	9694258	6.33577e+06	5.95883e+06	4.14227e+06	3.51653e+06	7477402	4503777	5198685	12162624	8162683	8184950	9009996	11590072	13053280	7413461	5.74342e+06	9127535	6274096	7663845	6.92282e+06	15959526	12380714	10482604	6920394
4006	17159.9	12082	6.54719e+06	16634.8	3.81333e+06	22092.5	10866.3	12352.9	5698.6	3.76671e+06	7871.2	2.92931e+06	1.76288e+06	6322.1	17384.4	1159.5	1.4618e+06	3730.3	11206	2453432	24591.4	14305	4223	1452.9	17419.4	3591.8	385050	733427	10992.1	2895.2	3329.9	1.6242e+06	10900.5	1264.5	14343.6	2.3757e+06	1102.5	6280.6	2461755	13339.9	2.06265e+06	2.8536e+06	7591.4	8095	2.23899e+06	8422.4	1733.1	3628.2
4101	1362050	3.30041e+06	1.22988e+06	16634.8	1.32457e+06	22092.5	10866.3	1.74666e+06	5698.6	1.45835e+06	1.83889e+06	1.71852e+06	2053.4	1.50501e+06	1645592	1.68902e+06	1.74905e+06	3730.3	566545	2206.9	24591.4	14305	1.26829e+06	1.34499e+06	1.8788e+06	1.26254e+06	849730	606076	1.03459e+06	2895.2	860161	1.52594e+06	10900.5	1264.5	1.42724e+06	1.09603e+06	1.35049e+06	1.43951e+06	1660.2	1.61591e+06	1.92131e+06	626393	7591.4	8095	2468214	1.64594e+06	1.70031e+06	1.05859e+06
4102	422042	431404	5.0018e+06	412934	1.57435e+06	899885	1.76742e+06	98529.2	1.50915e+06	3.51812e+06	1.59485e+06	997216	1.87584e+06	823740	1.20414e+06	1.4575e+06	1.44508e+06	696132	3.54211e+06	1.50436e+06	2.56327e+06	2465637	1.08548e+06	1.45656e+06	636020	614501	1.1724e+06	1.62581e+06	344859	1.30221e+06	1.0497e+06	346474	1.98102e+06	710550	1.9559e+06	1.65262e+06	1.0379e+06	1.36224e+06	1377049	983168	371367	2.50651e+06	1.14166e+06	1.9417e+06	2.06971e+06	1939355	2.13953e+06	953041
4103	2.0101e+06	27343944	7678051	10856752	7.36736e+06	6893555	262662	4.88198e+06	7890693	7.06106e+06	5.94382e+06	7834111	12127221	8642409	10806231	4.72633e+06	4.90666e+06	5.32819e+06	8894129	10350728	1.02302e+06	8039674	6118410	8901498	7393866	3.09742e+06	4.57356e+06	3.41107e+06	1.38189e+06	3.79816e+06	1.62932e+06	2.22966e+06	5.4655e+06	3937249	7247749	5.66857e+06	4.25553e+06	5.83692e+06	8419606	2.496e+06	4.66442e+06	4443558	4910554	944391	5.97568e+06	8927914	3732108	5.90734e+06
4105	6.27477e+06	12082	25789.5	16634.8	4313.9	22092.5	10866.3	12352.9	5698.6	4776.2	7871.2	4084.1	2053.4	6322.1	17384.4	262080	5094.6	3730.3	11206	2206.9	24591.4	14305	4223	386517	17419.4	3591.8	5064.5	1502.2	302345	2895.2	3329.9	882.2	10900.5	1264.5	14343.6	21454.7	451101	6280.6	1660.2	1.08918e+06	1817.6	1561.5	7591.4	8095	5308.5	8422.4	1733.1	3628.2
4106	17159.9	12082	25789.5	16634.8	4313.9	22092.5	2.86877e+06	12352.9	5698.6	4776.2	649442	4084.1	476018	6322.1	17384.4	282111	5094.6	3730.3	11206	598910	2198618	14305	4223	35152.5	17419.4	121711	5064.5	1502.2	10992.1	2895.2	3329.9	882.2	10900.5	1264.5	14343.6	21454.7	349203	581038	531729	13339.9	1817.6	1561.5	7591.4	1.31059e+06	5308.5	8422.4	1733.1	3628.2
4201	17159.9	12082	25789.5	16634.8	1553192	22092.5	10866.3	12352.9	5698.6	4776.2	7871.2	4084.1	2053.4	6322.1	17384.4	414685	288385	3730.3	11206	2206.9	24591.4	14305	4223	933662	17419.4	3591.8	5064.5	1502.2	10992.1	2895.2	3329.9	882.2	10900.5	1264.5	14343.6	21454.7	208161	6280.6	1660.2	13339.9	1817.6	1561.5	7591.4	8095	1.04457e+06	8422.4	1733.1	3628.2
4202	6.85993e+06	10065446	10799554	16634.8	7.1805e+06	1.58878e+06	5.97674e+06	7.13511e+06	2.14652e+06	1.07192e+06	1.97938e+06	683265	2259760	1.80597e+06	1472401	1.80428e+06	3.63687e+06	3259405	5.61826e+06	2.09838e+06	4.99041e+06	1.7707e+06	2.16521e+06	3435149	1423569	871529	1.57194e+06	897862	771654	1.60588e+06	1.69993e+06	1429202	2.94831e+06	1.27221e+06	2533458	1.70281e+06	2.0779e+06	2651953	2.33645e+06	2.23867e+06	1.71259e+06	1.12382e+06	2940586	3.15118e+06	3.62874e+06	2.45945e+06	3.18049e+06	3.03668e+06
4203	1.21511e+06	498493	1.07908e+06	297735	3.4732e+06	1.01363e+06	56552	131598	2.3861e+06	1.94867e+06	1.60992e+06	1.86495e+06	866236	932942	1.67226e+06	834683	1.42596e+06	1.93005e+06	2.05008e+06	706752	1.11303e+06	2085425	521104	1.29321e+06	2.88796e+06	1.3376e+06	1933716	1.19622e+06	1.17989e+06	1.40466e+06	761805	1.39917e+06	2.50977e+06	2.23736e+06	2.91499e+06	2.36798e+06	1.80061e+06	2575259	1.3869e+06	2.19004e+06	2149043	1.67685e+06	1.81864e+06	982935	3.18475e+06	2.41739e+06	1687531	1.40161e+06
4204	17159.9	12082	25789.5	16634.8	4313.9	22092.5	10866.3	12352.9	5698.6	4776.2	1.08545e+06	1.04291e+06	2053.4	6322.1	17384.4	1159.5	5094.6	3730.3	11206	2206.9	24591.4	14305	4223	1452.9	17419.4	717791	5064.5	1502.2	10992.1	2895.2	3329.9	1.01801e+06	10900.5	1264.5	14343.6	21454.7	1102.5	1.16445e+06	1660.2	13339.9	597379	1561.5	7591.4	8095	5308.5	8422.4	1733.1	3628.2
4301	617544	12082	25789.5	16634.8	955983	1.60561e+06	10866.3	1.73352e+06	980378	1.06763e+06	1.70076e+06	667691	100530	2010055	949902	164956	486930	448641	11206	102290	24591.4	431682	575185	258751	639267	181100	5064.5	287987	90514.4	2895.2	403938	337857	10900.5	206598	14343.6	21454.7	104298	733884	250294	397088	382348	361198	335818	8095	510053	511088	725576	533978
4302	17159.9	12082	25789.5	16634.8	930525	22092.5	10866.3	563823	5698.6	429742	842602	767157	193861	6322.1	17384.4	226494	660772	3730.3	11206	185210	24591.4	14305	4223	196665	17419.4	506411	5064.5	413395	10992.1	2895.2	196336	689710	10900.5	1264.5	14343.6	21454.7	303271	1.08999e+06	348641	13339.9	800846	353653	7591.4	8095	805932	8422.4	510244	3628.2
4303	567682	12082	25789.5	16634.8	729520	22092.5	10866.3	1.06e+06	840908	835115	1.02104e+06	841334	661154	1.27474e+06	1.01339e+06	822965	638698	327793	11206	566511	24591.4	14305	895835	655163	516016	541749	5064.5	450726	377663	2895.2	681675	392758	10900.5	488586	14343.6	21454.7	1.0026e+06	1.03368e+06	548959	270091	447666	354316	7591.4	8095	849041	390423	1.9422e+06	756920
4304	601471	12082	25789.5	16634.8	4313.9	22092.5	10866.3	12352.9	5698.6	319856	7871.2	196176	230405	6322.1	17384.4	189945	5094.6	3730.3	11206	89362.9	24591.4	14305	4223	324598	17419.4	3591.8	5064.5	236267	129652	2895.2	3329.9	247521	10900.5	1264.5	14343.6	21454.7	392694	6280.6	254354	389277	273113	195493	7591.4	8095	5308.5	8422.4	1733.1	3628.2
4305	17159.9	12082	25789.5	16634.8	4313.9	22092.5	2387718	12352.9	5698.6	235841	7871.2	181695	2053.4	6322.1	17384.4	292832	5094.6	3730.3	11206	2206.9	1.88533e+06	14305	4223	672244	17419.4	3591.8	5064.5	301763	10992.1	2895.2	3329.9	61238	10900.5	1264.5	14343.6	21454.7	527856	6280.6	1660.2	13339.9	441663	625290	7591.4	1.92873e+06	5308.5	8422.4	1733.1	3628.2
4401	17159.9	7.76542e+06	11835470	6770486	4.11578e+06	8631757	6.74102e+06	8032627	7514942	6293105	4793658	6.95049e+06	11194705	4579212	7242378	4217666	3.00041e+06	4.33836e+06	2.66415e+06	4976223	4.60098e+06	4954293	4.84347e+06	1.84565e+06	3377081	1.44443e+06	2.35451e+06	1.42815e+06	1.59408e+06	1.14257e+06	1.47086e+06	4285431	3.66708e+06	3.69236e+06	3.67056e+06	3.44065e+06	1872066	4450783	7.03664e+06	4642220	3526741	3.92307e+06	8675826	4392188	4.37326e+06	4940456	4.39438e+06	7819728
4403	17159.9	12082	9380461	16634.8	4552985	22092.5	10866.3	12352.9	2.54712e+06	1.86239e+06	2.37445e+06	2.12487e+06	1.72137e+06	6322.1	3.63152e+06	1159.5	3.58824e+06	2213991	11206	3.35448e+06	24591.4	14305	4223	1452.9	847870	1.90308e+06	2.42865e+06	1.11426e+06	10992.1	2895.2	3329.9	2.6586e+06	10900.5	4.54807e+06	14343.6	4.3313e+06	1102.5	3111305	2.68383e+06	13339.9	2.04501e+06	1.71429e+06	7591.4	8095	4515843	7264387	1733.1	3628.2
4404	1.44357e+06	12082	25789.5	16634.8	4313.9	22092.5	5872498	12352.9	4321112	4776.2	1.0225e+06	3.26439e+06	3.7283e+06	2.20832e+06	6128156	3.02426e+06	5094.6	823922	11206	1.41121e+06	3.70322e+06	14305	3.06493e+06	1.68672e+06	2.29119e+06	583117	5064.5	1502.2	2.83956e+06	2895.2	3329.9	7574782	10900.5	1.88085e+06	14343.6	21454.7	1.54254e+06	1485872	2.1311e+06	3.61631e+06	1.10084e+06	1561.5	7591.4	4.53189e+06	5308.5	2.89492e+06	1733.1	5.74819e+06
4501	3.88801e+06	12082	25789.5	16634.8	589939	22092.5	10866.3	12352.9	5698.6	4776.2	7871.2	799018	622632	6322.1	17384.4	487921	2312418	3730.3	11206	790377	24591.4	14305	4223	458366	17419.4	3591.8	5064.5	1502.2	10992.1	2895.2	3329.9	259311	10900.5	1264.5	14343.6	21454.7	398333	6280.6	455332	436835	63125	1561.5	7591.4	8095	1.99848e+06	8422.4	1733.1	3628.2
4502	5493773	1.98379e+06	3.59837e+06	3.27812e+06	1.86225e+06	1.69353e+06	1.23055e+06	1.78419e+06	1.88648e+06	1.65414e+06	2.42538e+06	2.53686e+06	1.37482e+06	1.27486e+06	1952523	1.42833e+06	2.05221e+06	2286296	1854000	795528	833844	1.64245e+06	1.14907e+06	1.08439e+06	1.5101e+06	1.80747e+06	956492	757565	809245	889510	490306	1403167	3704425	1.77187e+06	1.20201e+06	1.08307e+06	1.40282e+06	6.22717e+06	1.22423e+06	1.21778e+06	1700353	883932	2.19222e+06	909055	1227831	1.10386e+06	1.61882e+06	1.69039e+06
4503	3.5645e+06	524887	25789.5	16634.8	2.01953e+06	257328	10866.3	12352.9	923223	318581	7871.2	789743	2053.4	6322.1	1219839	742640	710402	578115	782097	2206.9	24591.4	1.0361e+06	4223	1.13757e+06	369265	3591.8	5064.5	401220	1.0457e+06	2895.2	3329.9	522585	10900.5	477328	754131	21454.7	1.23206e+06	6280.6	1660.2	1.81736e+06	977768	626741	1.11443e+06	8095	1.63278e+06	2.07661e+06	1733.1	3628.2
4504	17159.9	1.14417e+06	25789.5	2.84921e+06	4313.9	22092.5	10866.3	12352.9	2.30826e+06	1.21284e+06	1324309	1.71911e+06	444714	6322.1	17384.4	2.72966e+06	5094.6	2.37285e+06	710432	312837	24591.4	14305	4223	3723867	17419.4	354217	5064.5	433872	10992.1	1.44568e+06	3329.9	530816	1.91213e+06	2.16636e+06	2508399	21454.7	4.91922e+06	3664739	260501	13339.9	1.10481e+06	1.09185e+06	7591.4	8095	5308.5	8422.4	1733.1	3628.2
4603	17159.9	12082	25789.5	16634.8	4313.9	244992	10866.3	12352.9	5698.6	4776.2	7871.2	215419	2053.4	6322.1	17384.4	1159.5	5094.6	3730.3	11206	2206.9	24591.4	261817	4223	1452.9	17419.4	3591.8	5064.5	1502.2	10992.1	2895.2	3329.9	174959	10900.5	1264.5	14343.6	21454.7	1102.5	6280.6	1660.2	13339.9	313375	1561.5	566268	8095	5308.5	8422.4	1733.1	3628.2
4701	5540434	5.49304e+06	11758088	10714840	3249744	4035896	3620312	7.46562e+06	2.23174e+06	1.53646e+06	4891032	2.7032e+06	1.20883e+06	1.09613e+06	2.24447e+06	1.87461e+06	2.54866e+06	3.80665e+06	2.69967e+06	2.67112e+06	2196699	2.11869e+06	1.37293e+06	1.86271e+06	6.71134e+06	2.16713e+06	3.63676e+06	2.23956e+06	3.91714e+06	2258607	2476166	3.65055e+06	2.65918e+06	2.73305e+06	2.27817e+06	1.54526e+06	1.30591e+06	3.87259e+06	2255660	3.87892e+06	3.60166e+06	3988625	733467	2.44907e+06	7294509	748460	1.68855e+06	1.80009e+06
4702	17159.9	12082	25789.5	16634.8	2866427	3.74005e+06	10866.3	12352.9	3.35959e+06	4776.2	1.41689e+06	1.67065e+06	2053.4	2.02138e+06	1.76416e+06	1.90347e+06	1.31315e+06	3.07063e+06	11206	2206.9	24591.4	3.20069e+06	6802095	5.67231e+06	17419.4	242595	5064.5	1502.2	10992.1	2895.2	3329.9	760501	10900.5	3.43788e+06	14343.6	21454.7	3627188	14027107	1660.2	13339.9	2.07585e+06	1561.5	5.72787e+06	8095	5908770	5052507	1733.1	4227824
4705	17159.9	12082	15144010	16634.8	6.42117e+06	7.42952e+06	4.18136e+06	27101764	6.90613e+06	2.77454e+06	7871.2	16227025	2053.4	5237175	6112571	6.48736e+06	4.97427e+06	5946874	11206	2206.9	11476037	6.71311e+06	4.07365e+06	2.46495e+06	5894302	3591.8	3843825	3.75788e+06	10992.1	2895.2	202216	7976705	10900.5	6.68707e+06	14343.6	8.10783e+06	7595836	6280.6	1660.2	13339.9	3.09451e+06	511103	7446099	1.91336e+06	5.87226e+06	1.51521e+06	3076492	10661871
4706	17159.9	12796079	25789.5	161355	937418	6.84201e+06	10866.3	12352.9	1.24824e+06	1.64233e+06	1.9861e+06	2775380	2053.4	674161	2446376	559392	1.53252e+06	1.69057e+06	1.19437e+06	2206.9	24591.4	7495781	5210549	1509722	3763696	2111149	5064.5	2.81107e+06	10992.1	1.00736e+06	3329.9	1.47977e+06	111930	4619495	2.82646e+06	21454.7	1.06552e+06	2.04328e+06	1660.2	13339.9	1.52329e+06	4787290	6060441	8095	3.75894e+06	2.34871e+06	1733.1	7.51147e+06
4707	17159.9	3.63677e+06	17336424	2.76859e+06	3751698	3603624	2220527	1.4807e+06	3.42619e+06	3048871	3.00393e+06	2.7485e+06	2782611	1.14018e+06	3.132e+06	3.79634e+06	3662262	2.3216e+06	4896426	1.65756e+06	2.46878e+06	2.98545e+06	1639113	1.63015e+06	2243210	1.94009e+06	1656780	1.04004e+06	10992.1	2.54249e+06	1.59702e+06	2.18122e+06	3073552	3.63915e+06	4469406	2.73358e+06	3.77783e+06	3.63959e+06	3100798	13339.9	1.6361e+06	2.72593e+06	1.56934e+06	911657	2.69706e+06	3.04141e+06	2947898	3.6674e+06
4802	195273	12082	25789.5	16634.8	2.57885e+06	22092.5	10866.3	12352.9	5698.6	4776.2	7871.2	413819	2053.4	6322.1	17384.4	1159.5	1.14384e+06	3730.3	11206	2206.9	24591.4	14305	4223	1452.9	17419.4	3591.8	5064.5	1502.2	369856	2895.2	3329.9	371138	10900.5	1264.5	14343.6	21454.7	1102.5	6280.6	1660.2	698663	618176	1561.5	7591.4	8095	2.1055e+06	8422.4	1733.1	3628.2
4804	4.33571e+06	644398	10378042	1.12329e+06	3.78956e+06	3.39844e+06	10866.3	5.26199e+06	1.88208e+06	732606	1.45621e+06	1.99954e+06	1169086	2.04993e+06	1.80554e+06	615945	4708823	5.88352e+06	726474	2.49728e+06	24591.4	4286031	9331984	3.65736e+06	4.25847e+06	191234	1087350	1.73055e+06	2.99575e+06	2.48061e+06	976602	919121	2.71786e+06	1.58223e+06	2.23368e+06	4589976	1.37234e+06	908768	1259918	475627	600731	1232794	2.10374e+06	8095	5.58201e+06	1.57832e+06	1.42047e+06	3.96995e+06
4805	17159.9	1.4199e+06	2.49818e+06	16634.8	3555449	2.34356e+06	10866.3	12352.9	1.51231e+06	4776.2	1133316	1.4699e+06	764817	108385	1.38061e+06	583619	2.0061e+06	1.40181e+06	4.74244e+06	1.47091e+06	24591.4	1.08467e+06	257396	628446	1473537	985249	698718	1502.2	10992.1	2895.2	3329.9	776974	10900.5	1.24573e+06	1829128	1.41914e+06	230425	5.50036e+06	235526	13339.9	1.33607e+06	1561.5	722136	8095	2.8755e+06	1.21729e+06	1733.1	758283
4901	17159.9	1.45809e+06	4009396	16634.8	2.11743e+06	3.67775e+06	10866.3	578735	1.49374e+06	421436	7871.2	758383	2053.4	2.44181e+06	1.13297e+06	3.55052e+06	3.36451e+06	385747	892880	2206.9	24591.4	5402597	9628844	1.59817e+06	645021	3591.8	1.71979e+06	286467	10992.1	2895.2	627269	1.04911e+06	10900.5	1.34947e+06	3.05401e+06	1.74031e+06	1.89517e+06	6280.6	1660.2	13339.9	861872	544213	5.08631e+06	8095	5.43365e+06	3.10631e+06	1.64447e+06	978400
4903	2.80203e+06	12082	25789.5	16634.8	1.71354e+06	22092.5	10866.3	546877	5698.6	616845	7871.2	4084.1	2053.4	6322.1	1.88251e+06	3.31701e+06	402014	3730.3	11206	2206.9	24591.4	14305	4223	102936	1.27285e+06	3591.8	5064.5	660929	711682	2895.2	908900	882.2	10900.5	1264.5	14343.6	21454.7	2.53857e+06	6280.6	1660.2	1.49967e+06	1817.6	1.42336e+06	7591.4	8095	3.80323e+06	1.29541e+06	2342003	3628.2
4904	17159.9	2.6093e+06	1.46117e+06	16634.8	2.05998e+06	22092.5	10866.3	882618	1.12498e+06	4776.2	7871.2	3.32012e+06	2053.4	3.04078e+06	2957655	5.12001e+06	1851960	3.185e+06	4.07924e+06	2206.9	24591.4	14305	4.45053e+06	6.2342e+06	1.52939e+06	3591.8	372436	1502.2	10992.1	2895.2	948319	3.39632e+06	10900.5	1.14232e+06	2.87799e+06	453817	3.82904e+06	6280.6	1660.2	13339.9	2723542	1561.5	7591.4	8095	4.73985e+06	6630488	6.61697e+06	5660035
4905	3.12944e+06	248626	3540059	16634.8	1.26913e+06	22092.5	10866.3	12352.9	5698.6	4776.2	7871.2	805597	2053.4	1.38129e+06	17384.4	1159.5	2.41157e+06	3730.3	3.31906e+06	2206.9	24591.4	14305	4.02653e+06	1452.9	17419.4	3591.8	1.15377e+06	1502.2	3088647	2895.2	3329.9	1.15388e+06	10900.5	1264.5	1.59391e+06	35300	1102.5	6280.6	1660.2	4261501	1.35383e+06	1561.5	7591.4	8095	3164572	8422.4	1733.1	4298630
4906	17159.9	4655096	25789.5	16634.8	1.50666e+06	564810	10866.3	12352.9	1.50274e+06	4776.2	824188	2399832	62622.6	6322.1	17384.4	1159.5	2.97914e+06	2506534	1.46017e+06	1.07643e+06	24591.4	56747.8	4223	1452.9	17419.4	998846	5064.5	1502.2	10992.1	2895.2	3329.9	1.19666e+06	10900.5	2375251	1.46759e+06	21454.7	1102.5	5.71607e+06	1.41233e+06	13339.9	485268	1561.5	1.40954e+06	8095	2.61909e+06	8422.4	1733.1	3628.2
5001	10077348	16060937	20826476	15582604	11988538	10477431	5.55623e+06	9851417	21167706	2.25693e+06	14362664	23365088	5798092	15757531	28547844	7883615	5125305	5861238	16798002	3.9689e+06	7.44083e+06	14908570	7.70535e+06	6441251	11156612	10747498	12172896	11455458	7.98562e+06	12291648	6.69607e+06	18376902	22042034	6.02965e+06	26143034	16403820	7.73667e+06	11443657	3.72618e+06	6.25095e+06	16949492	10458182	14513259	6.97469e+06	19852418	35233748	14677488	10230241
5002	1.66426e+06	10993230	3.86793e+06	14362838	2.63199e+06	7986618	2.35451e+06	3.34166e+06	5.17232e+06	5496902	5.09025e+06	3.50066e+06	2.4531e+06	3.82367e+06	5.67586e+06	3.88358e+06	2.91003e+06	1.40128e+06	2456363	3.04877e+06	4.55601e+06	4902874	5381972	3.13249e+06	3.32384e+06	3097717	2.47579e+06	2.15289e+06	1.2395e+06	2801118	1.44931e+06	2.84037e+06	4.0311e+06	2.82318e+06	3.50036e+06	3.23811e+06	2698009	3.37398e+06	2.35469e+06	2.34015e+06	2.85597e+06	3155884	2.08078e+06	2.61997e+06	4.14411e+06	5.38029e+06	4.58442e+06	2332028
5101	888281	2.70439e+06	866096	3.62523e+06	1.06636e+06	1828630	10866.3	1.21955e+06	2.55179e+06	1.90539e+06	1.9162e+06	1.75426e+06	2053.4	2.96026e+06	1.49971e+06	1.34637e+06	2098060	1248834	2546710	2206.9	24591.4	2.07086e+06	1.58401e+06	1.19033e+06	1.83016e+06	1.18832e+06	904030	770011	1.15702e+06	810801	819556	1.03813e+06	2.74306e+06	956583	1.93651e+06	993925	1.72242e+06	1.91937e+06	1660.2	1.93869e+06	1.12073e+06	667012	1.42726e+06	8095	2689974	1.8068e+06	2.00111e+06	1133339
5102	17159.9	11825741	25789.5	16634.8	4619192	22092.5	1.12992e+06	1.95018e+06	5698.6	1.09566e+06	1.29193e+06	1.04939e+06	1.67582e+06	1.67323e+06	1.47881e+06	1.05412e+06	4545083	3730.3	5.02556e+06	3633360	781048	14305	972547	1.11071e+06	17419.4	625503	5064.5	568390	10992.1	2895.2	1.00826e+06	830885	10900.5	1264.5	5.02132e+06	21454.7	1.03694e+06	706958	2.57034e+06	13339.9	1.16061e+06	944484	7591.4	1.24797e+06	5298518	1.95564e+06	2.54638e+06	866813
5201	17159.9	12082	5715987	16634.8	3.85591e+06	22092.5	457990	12352.9	5698.6	4776.2	7871.2	4084.1	4465043	1.55223e+06	17384.4	1159.5	5.69682e+06	3730.3	11206	4703099	7585121	14305	1.12316e+06	1452.9	17419.4	3591.8	2.73515e+06	1502.2	10992.1	2895.2	3329.9	882.2	10900.5	1264.5	14343.6	719518	1102.5	6280.6	5470523	13339.9	1817.6	1561.5	7591.4	3247613	1.4372e+06	8422.4	1733.1	4692765
5202	861135	1.72801e+06	2.83144e+06	16634.8	1.2546e+06	22092.5	10866.3	1.81908e+06	2705120	2893069	2.53506e+06	1.26808e+06	2053.4	6322.1	1455413	1345322	1.61829e+06	396452	840811	2206.9	24591.4	14305	4223	27768.5	2.08256e+06	1.32693e+06	2.15375e+06	1.18295e+06	665543	2895.2	667068	429896	10900.5	605150	831986	1.39461e+06	1705086	1.37764e+06	1660.2	791391	644392	882829	7591.4	8095	1.49519e+06	1.50716e+06	942792	3628.2
5301	17159.9	1.22113e+06	25789.5	16634.8	847515	22092.5	10866.3	712224	442190	645260	1.172e+06	750312	324723	816414	17384.4	604488	746311	586236	836396	325288	24591.4	14305	626436	1.06671e+06	17419.4	723370	5064.5	345373	10992.1	2895.2	241138	697768	10900.5	295285	672013	21454.7	571752	824756	604965	13339.9	653411	484027	7591.4	8095	1.12778e+06	8422.4	714155	772002
5302	2.15293e+06	5.85457e+06	5.98491e+06	1.09073e+06	2.96053e+06	2986556	10866.3	6744133	5698.6	2.7472e+06	3.28456e+06	3.26389e+06	3366355	6322.1	2.11422e+06	2.12714e+06	5187989	3730.3	6038656	6.06218e+06	24591.4	2.81088e+06	4223	4.11236e+06	6284913	3.34049e+06	3.62877e+06	2.76464e+06	2.58746e+06	1.99677e+06	1.20821e+06	3.28566e+06	9537826	1264.5	7.63038e+06	4775273	5.67106e+06	7276374	7011539	3.68664e+06	4649763	2.93652e+06	1.57734e+06	8095	6798506	7.38843e+06	3.0653e+06	3628.2
5303	1.91182e+06	3.60861e+06	1.84301e+06	9310409	3.88429e+06	4.46624e+06	8131917	4663177	2.05922e+06	3455971	1.88607e+06	5.29264e+06	3.74076e+06	985014	2.6452e+06	2.96951e+06	4.87418e+06	4.05634e+06	3.46642e+06	6.53752e+06	6703715	3.43779e+06	5.04401e+06	6.9068e+06	3.96681e+06	1.98272e+06	3.66558e+06	2.89806e+06	2.60372e+06	4.64095e+06	2797079	5671944	2.92305e+06	2.53969e+06	3.91108e+06	3.95812e+06	4.43974e+06	4.30376e+06	6602634	2037064	4281598	2.72757e+06	1.54471e+06	7649029	9341939	4222842	4468937	5138674
5304	4.90934e+06	12082	25789.5	16634.8	4.93345e+06	22092.5	10866.3	12352.9	5698.6	4776.2	1.71442e+06	1.49395e+06	2.84362e+06	6322.1	17384.4	1.6369e+06	2.40775e+06	3730.3	11206	2.87775e+06	24591.4	14305	4223	282709	17419.4	500286	5064.5	1502.2	2.32765e+06	2895.2	3329.9	1.24725e+06	10900.5	1264.5	14343.6	21454.7	910981	2412938	3.26638e+06	1.29192e+06	2306693	1561.5	7591.4	8095	522493	8422.4	1733.1	3628.2
5305	2.77968e+06	12082	25789.5	8.35828e+06	4313.9	4.62378e+06	8687110	1.22228e+06	5208559	3774090	3.54882e+06	3.46045e+06	3.61296e+06	4348021	3.8997e+06	2.62988e+06	5094.6	7.37713e+06	11206	4.32102e+06	5.88882e+06	3805611	5035879	6.34724e+06	3.97171e+06	2.26612e+06	5064.5	1.32191e+06	1.48545e+06	2.21805e+06	1357391	2.27334e+06	2230262	3559999	14343.6	21454.7	2.76072e+06	3.87167e+06	2.12607e+06	1.65085e+06	1.635e+06	1.9997e+06	3.06279e+06	5345077	5308.5	1.5972e+06	3.954e+06	1.70545e+06
5306	623717	592242	776232	16634.8	4313.9	22092.5	10866.3	12352.9	5698.6	4776.2	7871.2	4084.1	905691	6322.1	17384.4	931807	5094.6	3730.3	637538	830564	24591.4	14305	4223	1.05429e+06	17419.4	3591.8	119096	1502.2	466262	2895.2	3329.9	882.2	10900.5	1264.5	485733	658808	662395	6280.6	615197	985224	1817.6	1561.5	7591.4	8095	5308.5	8422.4	1733.1	3628.2
5307	17159.9	12082	4253375	16634.8	4313.9	22092.5	10866.3	12352.9	3.53137e+06	4.14514e+06	3.48971e+06	4891809	2.98843e+06	6322.1	4.03641e+06	2.73867e+06	5094.6	1.39249e+06	11206	3259991	24591.4	14305	4223	3.14912e+06	2.05007e+06	2.09769e+06	5064.5	1.20659e+06	10992.1	2895.2	3329.9	2353326	10900.5	3035496	14343.6	2.05999e+06	2776364	3.65173e+06	2.6735e+06	13339.9	1.59239e+06	3.79865e+06	7591.4	8095	5308.5	2.88391e+06	1733.1	3628.2
5402	17159.9	12082	25789.5	16634.8	530337	22092.5	10866.3	12352.9	5698.6	4776.2	7871.2	4084.1	856428	374683	1.17294e+06	587112	992071	3730.3	11206	54335.2	24591.4	14305	135189	282675	17419.4	3591.8	5064.5	1502.2	10992.1	2895.2	3329.9	882.2	10900.5	1264.5	14343.6	21454.7	58502.2	6280.6	171572	13339.9	1817.6	1561.5	7591.4	8095	974856	8422.4	1733.1	356740
5403	1.77162e+06	12082	25789.5	16634.8	4313.9	22092.5	10866.3	12352.9	3.04704e+06	4776.2	3.0413e+06	2725554	2456859	884889	3.68941e+06	1.71241e+06	5094.6	106587	11206	2863143	24591.4	14305	1.00884e+06	238576	1.14623e+06	492997	5064.5	1502.2	478520	2895.2	3329.9	2.06065e+06	10900.5	895085	14343.6	21454.7	955633	885788	1.06069e+06	743880	81819.4	1561.5	7591.4	8095	5308.5	1.25958e+06	1733.1	63509.7
5501	4380191	3.67225e+06	10959533	4.04815e+06	5.52434e+06	2.91567e+06	616808	1.67931e+06	2.20232e+06	1.43938e+06	3.27107e+06	1.87975e+06	1.76463e+06	1.6273e+06	1.21855e+06	1.38762e+06	2.51879e+06	1.84119e+06	3.52909e+06	1.73963e+06	1.27339e+06	1.33953e+06	899536	1.04874e+06	1.54575e+06	1.62965e+06	1.90834e+06	1.00793e+06	1.13439e+06	1.26707e+06	587244	1.67892e+06	2.76995e+06	1.12523e+06	1.4174e+06	1.17571e+06	1.22903e+06	3.04868e+06	1.61932e+06	924881	1.22078e+06	880848	1.46643e+06	982544	1.99373e+06	1.4221e+06	1.48965e+06	2.34506e+06
5502	28502.7	740762	136685	548283	3.40823e+06	2206092	3.48443e+06	2255252	1.1001e+06	1165762	994450	1.02405e+06	2169398	464183	1.02835e+06	974402	1.4224e+06	1.1747e+06	889408	1.40506e+06	1.37275e+06	2.11347e+06	1.71328e+06	572687	457947	1.94727e+06	852790	849793	1.33694e+06	1203229	631767	718714	1636946	859224	1.67178e+06	506305	809674	2.35325e+06	1.5919e+06	1.76782e+06	834689	1.51848e+06	1.21408e+06	76302.1	2.73531e+06	1173969	3.29212e+06	668296
5503	2982389	2877810	299809	2.38352e+06	7255593	605813	1.56342e+06	989018	1.75152e+06	1.22078e+06	2888552	1.896e+06	2.0807e+06	1.94774e+06	3.12759e+06	1.23109e+06	749136	1.69664e+06	2.49417e+06	963081	1.52041e+06	2.10603e+06	1.5577e+06	3.31993e+06	1.14708e+06	2135557	1.21671e+06	703834	952506	1.7349e+06	476771	995972	2.59794e+06	934761	3.13645e+06	1.3515e+06	1.66661e+06	2.68273e+06	866488	789175	661096	627218	1.31558e+06	649302	2113220	1.93674e+06	1.31858e+06	2279817
5504	11689976	12082	25789.5	16634.8	10065596	1.38812e+06	7.15759e+06	12352.9	3442984	2.78568e+06	3.72075e+06	2.15787e+06	3328574	1.9669e+06	1.75878e+06	1193735	2.56577e+06	1.64841e+06	2.75441e+06	2.81345e+06	2.69769e+06	2.89445e+06	1.52095e+06	3.15975e+06	1.1188e+06	3.2714e+06	1.06148e+06	1.10578e+06	1.02255e+06	2895.2	3329.9	625513	10900.5	2.00661e+06	3.12438e+06	639837	1.66959e+06	6650906	2254003	955342	2.92195e+06	1.43459e+06	2.64517e+06	1888358	2.20961e+06	2271717	1733.1	3.75545e+06
5505	758727	12082	3.80202e+06	2.80842e+06	9650434	22092.5	6.03873e+06	12352.9	5698.6	1.55307e+06	2.49484e+06	891919	1.57559e+06	6322.1	1.03113e+06	731656	2.60068e+06	3730.3	11206	1.06624e+06	2.87183e+06	14305	4223	722978	940325	1.80398e+06	1.72892e+06	747923	450417	1.5872e+06	3329.9	313414	3.30551e+06	1264.5	14343.6	3.71154e+06	536222	863245	2127385	254261	277419	1.37495e+06	7591.4	841002	2.99216e+06	960776	1733.1	3628.2
5506	17159.9	12082	25789.5	714407	4313.9	22092.5	10866.3	3089267	5698.6	4776.2	7871.2	802842	2053.4	810959	1.7422e+06	562979	5094.6	3730.3	11206	2206.9	24591.4	14305	1.03594e+06	958242	1.48378e+06	3591.8	5064.5	1502.2	10992.1	729047	430744	381560	929396	1264.5	14343.6	21454.7	739485	6280.6	1660.2	13339.9	638791	1561.5	7591.4	8095	5308.5	1.47218e+06	855416	1095175
5601	17159.9	941077	5.0211e+06	844230	1309270	22092.5	10866.3	12352.9	5698.6	4776.2	2.17168e+06	3.54797e+06	607632	894902	17384.4	2.49965e+06	87604.1	3730.3	1.60843e+06	1.00156e+06	24591.4	14305	915530	2474575	17419.4	280707	1258038	1502.2	10992.1	756917	3329.9	1.86082e+06	3.07688e+06	1264.5	1.28496e+06	1.15488e+06	1.1502e+06	2.38776e+06	880781	13339.9	1.25307e+06	1561.5	7591.4	8095	610234	8422.4	1733.1	541150
5602	17159.9	12082	25789.5	16634.8	1.11596e+06	22092.5	10866.3	12352.9	5698.6	4776.2	7871.2	4084.1	694050	6322.1	17384.4	124008	478525	3730.3	11206	974215	24591.4	512848	4223	1.99581e+06	17419.4	3591.8	5064.5	1502.2	10992.1	2895.2	3329.9	882.2	10900.5	1264.5	14343.6	21454.7	322658	6280.6	868232	13339.9	1817.6	1561.5	570574	8095	1.04583e+06	8422.4	1733.1	3628.2
5604	17159.9	81369.1	10316.3	16634.8	4313.9	51478.7	10866.3	12352.9	5698.6	299563	970092	838176	442201	412562	459444	370559	5094.6	3730.3	1.99313e+06	2385005	24591.4	243840	848118	260362	537243	480940	337454	469046	10992.1	2895.2	3329.9	528512	10900.5	1264.5	1.64078e+06	2.25857e+06	449324	2412576	693971	13339.9	679216	831655	650234	8095	5308.5	835490	1733.1	2749881
5605	17159.9	12082	25789.5	16634.8	4313.9	22092.5	10866.3	12352.9	5698.6	4776.2	7871.2	211189	2053.4	6322.1	17384.4	221483	5094.6	3730.3	11206	2206.9	24591.4	14305	4223	314426	17419.4	3591.8	5064.5	1502.2	10992.1	2895.2	3329.9	367277	10900.5	1264.5	14343.6	21454.7	456040	6280.6	1660.2	13339.9	526869	1561.5	7591.4	8095	5308.5	8422.4	1733.1	3628.2
5606	17159.9	12082	25789.5	16634.8	4313.9	22092.5	10866.3	12352.9	5698.6	4776.2	7871.2	261480	2053.4	6322.1	17384.4	185231	5094.6	3730.3	11206	2206.9	24591.4	14305	4223	290191	17419.4	3591.8	5064.5	1502.2	10992.1	2895.2	3329.9	329718	10900.5	1264.5	14343.6	21454.7	279376	6280.6	1660.2	13339.9	493332	1561.5	7591.4	8095	5308.5	8422.4	1733.1	3628.2
5607	17159.9	12082	25789.5	16634.8	4313.9	22092.5	10866.3	12352.9	5698.6	4776.2	7871.2	1.10224e+06	597630	6322.1	938198	299517	5094.6	3730.3	11206	506420	24591.4	14305	4223	75709.9	77417	3591.8	5064.5	1502.2	10992.1	2895.2	3329.9	1.14029e+06	10900.5	1264.5	14343.6	21454.7	144818	6280.6	809188	13339.9	282453	1561.5	7591.4	8095	5308.5	1.76219e+06	1733.1	3628.2
5703	17159.9	12082	25789.5	16634.8	18485046	22092.5	10866.3	8.03589e+06	5698.6	4776.2	7871.2	2.27399e+06	2053.4	6322.1	17384.4	5.34092e+06	4441409	3730.3	11206	2206.9	24591.4	14305	4223	280748	17419.4	3591.8	5064.5	1502.2	10992.1	2895.2	3.01201e+06	5.41331e+06	10900.5	1264.5	14343.6	21454.7	3.01453e+06	6280.6	1660.2	13339.9	15362966	1561.5	7591.4	8095	189121	8422.4	3.07801e+06	3628.2
5704	31681856	12082	25789.5	26573346	2848449	22092.5	10866.3	12352.9	5698.6	4776.2	4.49661e+06	4084.1	9985634	6322.1	17384.4	2.71275e+06	3.47951e+06	3730.3	11206	10324711	24591.4	14305	4223	10162729	17419.4	5717117	5064.5	1502.2	15468684	6.6072e+06	3329.9	882.2	7.91329e+06	1264.5	14343.6	21454.7	7372489	15135577	6079980	382397	1817.6	1561.5	7591.4	8095	1.73333e+06	8422.4	1733.1	3628.2
5705	17159.9	12082	25789.5	16634.8	7106070	11809011	3.37329e+06	12352.9	1.83365e+06	2579877	7871.2	4084.1	2053.4	714016	17384.4	1159.5	489703	9934384	11206	2206.9	4.51896e+06	10179916	2408666	1452.9	17419.4	3591.8	5064.5	2.84044e+06	10992.1	2895.2	3329.9	882.2	10900.5	10338245	14343.6	21454.7	1102.5	6280.6	1660.2	13339.9	1817.6	6893730	6240613	4458206	244434	8422.4	1733.1	2049670
5802	616268	12082	25789.5	366715	1.31794e+06	647655	1.50709e+06	496797	5698.6	470181	7871.2	2.73202e+06	326718	576683	17384.4	279760	1662912	3730.3	11206	744498	2138231	1.26905e+06	1.28123e+06	2.68666e+06	17419.4	3591.8	5064.5	310662	879056	925285	464213	1.28136e+06	2727120	1264.5	14343.6	21454.7	775898	6280.6	928009	1.21581e+06	868068	577842	1.87802e+06	1.01677e+06	1.09676e+06	8422.4	1.34183e+06	1.12664e+06
5804	191928	412760	25789.5	355671	1.68089e+06	22092.5	10866.3	12352.9	5698.6	334808	475090	498263	466876	6322.1	962560	420977	983771	3730.3	1529844	248208	24591.4	14305	4223	655336	1.36609e+06	1.02423e+06	5064.5	598326	388967	402962	3329.9	827310	398020	1264.5	1.11516e+06	21454.7	1.37399e+06	5.26951e+06	1.04013e+06	677546	427109	379006	7591.4	8095	4442863	787285	1733.1	3628.2
5806	904673	12082	315172	1.87017e+06	1.66025e+06	3818650	1.2831e+06	3988989	2.01638e+06	3271126	3.31205e+06	4522495	2.57608e+06	6322.1	1.51764e+06	1.06442e+06	1.11892e+06	1.36412e+06	11206	1.24519e+06	2291226	1.39638e+06	4223	5884929	2360414	4.15226e+06	4853100	193424	1.53135e+06	750863	1.55096e+06	717066	1.76525e+06	776886	14343.6	837852	8497525	4.22874e+06	2.71771e+06	2.85565e+06	306320	993415	2.86708e+06	1.46064e+06	3892168	8669916	3.47876e+06	3628.2
5807	4767310	8886786	5798574	1.91795e+06	3573978	383755	3.90176e+06	12352.9	1.80951e+06	1.17167e+06	1.99571e+06	3.20746e+06	1.23589e+06	6322.1	1.51475e+06	1.80826e+06	4582921	1.69383e+06	2793157	2826122	4.01615e+06	1.47765e+06	4223	1.77616e+06	3.40621e+06	516604	1.43311e+06	1.72361e+06	1.59556e+06	1.15126e+06	3329.9	2.97864e+06	1.61804e+06	1.16623e+06	2.04889e+06	3.14771e+06	1.27187e+06	773057	1860869	1.17047e+06	1.31051e+06	2.14831e+06	1.5352e+06	502299	5.36833e+06	1.83609e+06	1733.1	3628.2
5808	17159.9	1.28811e+06	25789.5	141742	1.07882e+06	722538	1.87199e+06	1.02828e+06	2.30875e+06	897839	1.37922e+06	1.34449e+06	2053.4	648431	1.18971e+06	848975	586752	2727388	3748190	2206.9	1.73977e+06	871968	2141679	822633	2.35469e+06	1.2849e+06	5064.5	854210	10992.1	2362599	840588	2.2195e+06	1.95319e+06	2.72822e+06	2.52582e+06	21454.7	1846518	1.12401e+06	1660.2	13339.9	1.07459e+06	895418	210382	474608	1844268	1.09212e+06	2.40518e+06	555863
5809	7914066	12082	10599071	614219	2.10766e+06	2.46349e+06	3.22784e+06	1147452	1.36616e+06	1.75587e+06	3.22072e+06	3.44419e+06	2606324	2225381	2.3794e+06	1159.5	3.15562e+06	2.02016e+06	11206	2.05602e+06	2.36782e+06	373810	618215	1452.9	2094603	1.5104e+06	4.54126e+06	1.45374e+06	1.62235e+06	668561	728497	3.5955e+06	2.75042e+06	776083	14343.6	1.32267e+06	1102.5	1.76528e+06	2.68387e+06	1.95647e+06	2.78005e+06	1681502	2.56352e+06	1785110	3.06621e+06	1339556	979861	2.06596e+06
5810	17159.9	172512	7.08283e+06	1579942	3221011	1566303	3.48423e+06	12352.9	5698.6	817875	2.84119e+06	780463	1308910	1.6166e+06	854993	1.04706e+06	4661845	3730.3	1.06072e+06	1.13316e+06	1.53799e+06	2.88265e+06	271011	1.72624e+06	835268	3.5033e+06	881356	941514	10992.1	79004.6	3329.9	1.70259e+06	1.49005e+06	1264.5	2.58864e+06	1857351	1.15946e+06	15693393	459228	13339.9	1.8489e+06	753778	750883	2.00341e+06	1704202	798101	1733.1	1.62817e+06
5811	17159.9	12082	3621851	16634.8	4313.9	22092.5	10866.3	12352.9	5698.6	954971	7871.2	4084.1	868874	6322.1	17384.4	344800	5094.6	3730.3	11206	1.93009e+06	24591.4	14305	4223	1.066e+06	17419.4	3591.8	1.00222e+06	968691	212724	2895.2	3329.9	882.2	10900.5	1264.5	14343.6	2.85747e+06	274312	6280.6	775225	221518	1817.6	704476	7591.4	8095	5308.5	8422.4	1733.1	3628.2
5904	558595	1.09182e+06	25789.5	16634.8	1.56052e+06	953626	10866.3	598460	5698.6	4776.2	7871.2	861780	2053.4	667304	17384.4	55760.9	412517	3730.3	424552	2206.9	24591.4	947816	819470	1.62262e+06	17419.4	3591.8	5064.5	1502.2	534732	2895.2	289724	769470	10900.5	1264.5	2.0156e+06	21454.7	272255	6280.6	1660.2	658981	584798	1561.5	391668	8095	1.73566e+06	8422.4	510206	1.01955e+06
5905	17159.9	3869345	720859	4.98286e+06	1.25572e+06	22092.5	10866.3	12352.9	2.09583e+06	914395	2.43399e+06	1.36772e+06	2053.4	2.43234e+06	1.08048e+06	920759	1.5254e+06	999827	5.09979e+06	2206.9	24591.4	14305	392338	11952814	488340	2.05466e+06	2.41541e+06	216538	10992.1	671870	3329.9	1.73868e+06	4.01427e+06	1.81711e+06	1.16297e+06	2.08656e+06	687052	791705	1660.2	13339.9	402138	625381	7591.4	8095	944577	2.00562e+06	1733.1	3159940
5906	2.45868e+06	12082	25789.5	16634.8	866252	3.16605e+06	10866.3	12352.9	944016	152668	7871.2	750661	2053.4	2.04141e+06	17384.4	256429	1.21625e+06	2.19423e+06	11206	2206.9	24591.4	3538825	2.66703e+06	1.06475e+06	17419.4	3591.8	5064.5	351185	654714	2895.2	3329.9	980348	10900.5	1.34949e+06	14343.6	21454.7	151332	6280.6	1660.2	1162742	1415005	894730	831369	8095	1.96239e+06	8422.4	1733.1	2343775
5907	17159.9	399636	1.99164e+06	16634.8	4313.9	22092.5	10866.3	12352.9	5698.6	4776.2	7871.2	4084.1	2053.4	6322.1	17384.4	1159.5	5094.6	3730.3	1.66624e+06	2206.9	24591.4	14305	4223	1452.9	17419.4	3591.8	1591287	1502.2	10992.1	2895.2	3329.9	882.2	10900.5	1264.5	2.57675e+06	1.50678e+06	1102.5	6280.6	1660.2	13339.9	1817.6	1561.5	7591.4	8095	5308.5	8422.4	1733.1	3628.2
5908	17159.9	12082	25789.5	1461211	4313.9	22092.5	10866.3	12352.9	5698.6	4776.2	7871.2	4084.1	2053.4	6322.1	17384.4	1159.5	5094.6	3730.3	11206	2206.9	24591.4	14305	4223	1452.9	17419.4	3591.8	5064.5	1502.2	10992.1	616245	3329.9	882.2	715854	1264.5	14343.6	21454.7	1102.5	6280.6	1660.2	13339.9	1817.6	1561.5	7591.4	8095	5308.5	8422.4	1733.1	3628.2
5909	17159.9	691957	25789.5	16634.8	4313.9	22092.5	10866.3	12352.9	5698.6	4776.2	7871.2	4084.1	20211.4	6322.1	17384.4	1159.5	5094.6	3730.3	1.63536e+06	437168	24591.4	14305	4223	1452.9	17419.4	3591.8	5064.5	1502.2	10992.1	2895.2	3329.9	882.2	10900.5	1264.5	587406	21454.7	1102.5	6280.6	729102	13339.9	1817.6	1561.5	7591.4	8095	5308.5	8422.4	1733.1	3628.2
6001	6321967	17692002	12124901	13546962	3630663	9160423	4631845	3.8709e+06	7.73023e+06	8263556	3.33891e+06	8.2628e+06	3.0583e+06	4162498	9938349	2.14765e+06	5.57279e+06	7414465	6627020	3.1305e+06	5063802	8105062	3.64892e+06	6034876	13091009	4.03614e+06	4608953	5539555	3.86953e+06	5.49118e+06	2.65137e+06	7.6708e+06	7536683	7.90033e+06	7227775	14938010	2.4487e+06	4098231	2250017	4944436	6548653	8456768	4.29395e+06	5.46131e+06	6886629	10074034	9658643	5210669
6002	17159.9	12082	25789.5	16634.8	932689	22092.5	10866.3	12352.9	5698.6	1.41772e+06	7871.2	4084.1	887042	2362554	1.89438e+06	1.45614e+06	832807	3730.3	11206	39898.8	24591.4	14305	1179358	316548	1.32645e+06	3591.8	5064.5	927468	10992.1	2895.2	3329.9	882.2	10900.5	1264.5	14343.6	21454.7	1.0159e+06	6280.6	272590	13339.9	1817.6	372391	7591.4	8095	1.58441e+06	1.70813e+06	1733.1	620433
6003	3.75302e+06	6.28054e+06	6.25907e+06	4.80616e+06	3.20961e+06	3.55467e+06	7700248	4.6564e+06	5.94202e+06	6423218	8289327	6.11316e+06	5.66456e+06	6.57238e+06	6184480	5.22794e+06	3912654	3.60475e+06	5945483	4.61987e+06	4.31026e+06	5.5617e+06	5.03944e+06	3.52925e+06	6.6293e+06	4196237	3353261	2.10896e+06	1760959	3.4201e+06	1.85471e+06	3175786	4641013	3899235	5139396	4.23412e+06	4.71732e+06	6037159	4.08477e+06	3.72395e+06	3.59601e+06	3.90771e+06	3.88501e+06	4762084	7.69055e+06	7144165	6.46306e+06	6.86678e+06
6005	1.30016e+06	12082	25789.5	2649761	4313.9	22092.5	10866.3	634352	2.08904e+06	4776.2	3.55275e+06	1.40715e+06	2053.4	6322.1	17384.4	1159.5	5094.6	1.00635e+06	11206	2206.9	24591.4	14305	4223	1452.9	17419.4	1.96509e+06	5064.5	1502.2	204927	1.4147e+06	349986	724146	615077	108170	14343.6	21454.7	1102.5	2397794	1660.2	680738	701404	1561.5	7591.4	8095	5308.5	8422.4	677810	3628.2
6102	2.51144e+06	1.4356e+06	25789.5	1.37674e+06	789163	1.92496e+06	30196.8	1.36352e+06	3274597	2.47169e+06	3560203	3226407	2.75206e+06	2.39618e+06	1.49655e+06	1.08855e+06	3.14273e+06	1867553	3.09488e+06	2.21492e+06	5.68074e+06	4292893	2932826	2.93635e+06	2.10512e+06	2.98601e+06	5064.5	623952	1.91447e+06	3.4313e+06	980707	1.91207e+06	3.56653e+06	1.85378e+06	2.6622e+06	21454.7	2.56584e+06	3.95015e+06	1.97824e+06	3.56766e+06	1.61874e+06	1.92649e+06	2.85613e+06	5.1771e+06	5278412	2631212	2.83354e+06	5.08221e+06
6105	1.91067e+06	8954044	5.46614e+06	5.2247e+06	7.72029e+06	5507413	1.40644e+06	2.46194e+06	3.12141e+06	2.60947e+06	3628138	2.70569e+06	6656583	3.51233e+06	3.69178e+06	3.20778e+06	3880896	1.74131e+06	5.54471e+06	5889152	2.16612e+06	2.91629e+06	2.74608e+06	2.43902e+06	3.43083e+06	1.82232e+06	3.83017e+06	1.37978e+06	950015	2104378	879446	1.5142e+06	2.41198e+06	1.70965e+06	5359575	3.89387e+06	2211917	2.40983e+06	4311445	1.85437e+06	1.77478e+06	1.83627e+06	1.6052e+06	2311014	4399402	3.02913e+06	1.96423e+06	2.69009e+06
6106	17159.9	7816909	25789.5	16634.8	5102118	22092.5	10866.3	2.04702e+06	5698.6	4776.2	7871.2	4084.1	288644	6322.1	17384.4	1159.5	3314325	3730.3	2352885	581076	24591.4	14305	4223	1452.9	17419.4	3591.8	5064.5	1502.2	10992.1	2895.2	656500	882.2	10900.5	1264.5	5.09714e+06	21454.7	1102.5	6280.6	92379.2	13339.9	1817.6	1561.5	7591.4	8095	4383508	8422.4	1.91985e+06	3628.2
6202	17159.9	2.73804e+06	1.50105e+06	16634.8	514708	361499	282191	730241	1.12551e+06	180465	947334	790923	2.18398e+06	1.03819e+06	2.17059e+06	1.10305e+06	829108	666432	2.04682e+06	1.47094e+06	392811	798980	1.28267e+06	963592	1.03356e+06	322878	1.15631e+06	99164.9	10992.1	2895.2	318887	127308	10900.5	526151	879606	1.20363e+06	1.10052e+06	738066	1.40028e+06	13339.9	693854	132141	89442.1	515698	949418	1.90048e+06	1.24826e+06	999416
6204	774125	12082	2042457	1.65507e+06	939714	474046	728746	649824	931409	1.59856e+06	2.46186e+06	1.54807e+06	973052	1.85398e+06	1.31932e+06	1.1947e+06	1.09052e+06	308136	11206	663529	976720	382669	1.77354e+06	998747	619736	2.07043e+06	577793	446036	358511	1.30475e+06	617884	563065	1.16577e+06	574302	14343.6	774158	874836	985329	716052	692002	383752	690569	274083	988501	1.83846e+06	650976	1641382	1.38057e+06
6206	17159.9	12082	511470	16634.8	805816	22092.5	10866.3	12352.9	5698.6	713821	1.61052e+06	266803	2053.4	6322.1	552103	446397	452304	3730.3	11206	2206.9	24591.4	14305	4223	415612	702207	1.0648e+06	361986	1178685	10992.1	2895.2	3329.9	133722	10900.5	1264.5	14343.6	11760.2	390063	926214	1660.2	13339.9	470328	582695	7591.4	8095	945996	805312	1733.1	3628.2
6207	344906	12082	1.40572e+06	16634.8	310318	972313	10866.3	12352.9	1250674	546544	7871.2	911128	2053.4	6322.1	17384.4	282510	145838	701745	11206	2206.9	24591.4	454656	4223	172715	17419.4	3591.8	1.59885e+06	898410	635858	2895.2	3329.9	152982	10900.5	929624	14343.6	1.1165e+06	453914	6280.6	1660.2	799402	577514	776988	296625	8095	1.14907e+06	8422.4	1733.1	3628.2
6208	17159.9	12082	25789.5	16634.8	4313.9	22092.5	10866.3	12352.9	5698.6	4776.2	7871.2	515368	806370	6322.1	17384.4	636836	5094.6	3730.3	11206	828883	24591.4	14305	4223	820370	17419.4	3591.8	5064.5	1502.2	10992.1	2895.2	3329.9	533297	10900.5	1264.5	14343.6	21454.7	497715	6280.6	537348	13339.9	209107	1561.5	7591.4	8095	5308.5	8422.4	1733.1	3628.2
6301	17159.9	12082	25789.5	16634.8	265969	22092.5	10866.3	376110	5698.6	781454	7871.2	594710	552778	1.74529e+06	17384.4	762950	215848	3730.3	11206	185602	24591.4	14305	331980	483277	17419.4	3591.8	5064.5	229285	10992.1	2895.2	170471	390624	10900.5	1264.5	14343.6	21454.7	359306	6280.6	395760	13339.9	342075	441341	7591.4	8095	633638	8422.4	403323	541375
6303	765354	664751	25789.5	16634.8	589893	22092.5	10866.3	464134	5698.6	810062	1.21945e+06	786984	273579	6322.1	633537	33934.3	924223	3730.3	981116	245122	24591.4	14305	4223	768817	801728	637398	5064.5	338024	231603	2895.2	239836	194176	10900.5	1264.5	536341	21454.7	199066	880033	316353	347874	259588	215378	7591.4	8095	688142	671355	596017	3628.2
6304	17159.9	4723996	25789.5	179327	667323	22092.5	5958549	2542128	5698.6	2.28564e+06	7871.2	2.3965e+06	2053.4	6322.1	76061.5	1159.5	3.93386e+06	3730.3	387986	2206.9	7.49144e+06	14305	4223	1452.9	1.65419e+06	3591.8	5064.5	2393202	10992.1	3.54552e+06	532211	4674386	4592266	1264.5	5151323	21454.7	1102.5	6280.6	1660.2	13339.9	3.21332e+06	3033342	7591.4	12689995	2600399	1442757	252644	3628.2
6305	3.48271e+06	3.87102e+06	6737110	5.90963e+06	3.49504e+06	4.07489e+06	4805082	1.51998e+06	8163827	7.47055e+06	8951824	6.33296e+06	12537678	8483543	6372649	6886405	4526850	4.97441e+06	3.01786e+06	6.58216e+06	10842049	5767320	6213334	6.49226e+06	6627706	1.228e+06	4479413	2.97052e+06	3.29536e+06	2.97098e+06	900839	2.43533e+06	5.83805e+06	5142075	5.18072e+06	4760015	7.94099e+06	7286026	10124559	4.38417e+06	4.57272e+06	4432530	2.94987e+06	2817152	5868688	6.3515e+06	1.86522e+06	8.13669e+06
6306	4827918	5.15147e+06	5.80399e+06	16634.8	2538162	22092.5	516008	12352.9	3.77688e+06	3.41577e+06	2.14285e+06	2.24767e+06	7.86702e+06	3.00574e+06	1.11248e+06	1.6273e+06	567774	1.48985e+06	5071200	8671925	2073233	14305	3.01953e+06	2540655	520194	11662452	1.55782e+06	1.04584e+06	1419628	2895.2	3329.9	2247382	10900.5	1.86079e+06	2.10317e+06	2.4001e+06	2.14161e+06	3.53279e+06	5497477	1.79855e+06	1.42099e+06	1.12653e+06	7591.4	2273869	2.41835e+06	981176	1733.1	742713
6401	16701514	559682	3581747	4.63965e+06	9608875	3.11552e+06	4.09929e+06	6.04823e+06	5.82341e+06	4.69487e+06	4243918	4.2889e+06	3992936	4.05753e+06	2527467	2.45587e+06	5.09098e+06	2560561	2455836	3561474	6.80098e+06	3.16403e+06	3.57032e+06	1.43462e+06	2.66838e+06	5.41525e+06	5.27105e+06	1.39535e+06	1.80579e+06	5396730	1.1236e+06	74051.3	7513792	3922645	1.3589e+06	3.35251e+06	3.28038e+06	12131408	4.96912e+06	3.88384e+06	2253076	2.11348e+06	2059515	3.00559e+06	5248985	2526333	3.18703e+06	2.93415e+06
6402	4648727	2.9046e+06	7704880	3.26565e+06	4524501	2672271	10866.3	1.85249e+06	1.09677e+06	4776.2	7871.2	2.47375e+06	584531	6322.1	2.11354e+06	1.24413e+06	2.45896e+06	562659	3474810	1.40961e+06	24591.4	3.16708e+06	4223	1.05865e+06	1.49425e+06	3591.8	890251	1502.2	1.53349e+06	1132985	71392.9	1.24507e+06	1.01325e+06	1.02232e+06	2.01707e+06	2.00426e+06	501431	6280.6	523690	1.29185e+06	409801	1561.5	478920	8095	1.31537e+06	821407	416228	3628.2
6406	17159.9	12082	4.66181e+06	16634.8	1.48643e+06	22092.5	10866.3	12352.9	5698.6	3.08617e+06	7871.2	4.50429e+06	5154260	6322.1	17384.4	2.97702e+06	136059	3730.3	11206	1.79857e+06	24591.4	14305	4223	1.45141e+06	17419.4	3591.8	1.35615e+06	488926	10992.1	2895.2	3329.9	1.60421e+06	10900.5	1264.5	14343.6	453352	1.07167e+06	6280.6	101839	13339.9	425122	18223.4	7591.4	8095	235747	8422.4	1733.1	3628.2
6407	3.39369e+06	2.06799e+06	6571745	16634.8	4313.9	4.52634e+06	10866.3	3872215	5698.6	2.57927e+06	1.71887e+06	1.22349e+06	183002	1.30859e+06	1.08427e+06	865331	5094.6	3730.3	1.55147e+06	1.05156e+06	24591.4	2.31545e+06	2.57018e+06	7313.6	1.98322e+06	3.06185e+06	5934566	946526	717073	2895.2	597825	102741	10900.5	1264.5	1.06271e+06	518034	996248	525909	695253	812372	910172	647433	1.65852e+06	8095	5308.5	1.94467e+06	1.93395e+06	2.69569e+06
6501	5.54099e+06	12082	5.64011e+06	894419	1357335	22092.5	2.40082e+06	12352.9	342142	1.30075e+06	7871.2	1.02079e+06	3953388	6322.1	17384.4	946216	709120	972733	11206	1.05818e+06	1.868e+06	14305	4223	1.49155e+06	17419.4	3591.8	1.98055e+06	34703	1088946	39445.8	3329.9	1102837	1.07579e+06	266115	14343.6	1256229	1.19467e+06	6280.6	1.74318e+06	1.45715e+06	354261	212283	7591.4	1.44925e+06	1.65946e+06	8422.4	1733.1	3628.2
6502	1.1669e+06	12082	5298616	2046831	2.06988e+06	7.4572e+06	4092095	1.92719e+06	1.03868e+06	1.7373e+06	3.59171e+06	2.01208e+06	1454349	1.42919e+06	1.45391e+06	974006	2.59717e+06	1.83762e+06	11206	1.65613e+06	1.37508e+06	1.6265e+06	1.36975e+06	1.96905e+06	1.6979e+06	3.90112e+06	3153890	248933	587558	1.20602e+06	918095	1.43507e+06	2637574	954962	14343.6	1.04988e+06	914744	3210776	1458901	749054	2.8009e+06	462852	525121	1.62666e+06	1868852	951196	1.47101e+06	1.90167e+06
6503	998977	1.89144e+06	3.8659e+06	1641268	12486549	2.67057e+06	1.56863e+06	6.86612e+06	4710960	2.06227e+06	6365185	5.07046e+06	4.83762e+06	2887295	2902734	2.35594e+06	4.02167e+06	1.21369e+06	2.63209e+06	2.35766e+06	5.46362e+06	3.16564e+06	1.75376e+06	2.00515e+06	3.79524e+06	1816668	2.61296e+06	992218	2.34607e+06	1.66377e+06	1.24184e+06	3.34457e+06	3.04078e+06	2808494	2.57156e+06	2021220	1.74873e+06	8889312	1.82199e+06	2.50544e+06	1.40046e+06	922071	1248228	202175	4982675	2.41309e+06	3.09237e+06	1.64513e+06
6505	17159.9	6009724	14037965	16634.8	1.72947e+06	4.12189e+06	10866.3	1.23066e+06	5698.6	348832	7871.2	3.06403e+06	7.41194e+06	1.07923e+06	17384.4	1.11712e+06	2.03309e+06	3730.3	3.84239e+06	1.71369e+06	24591.4	1.68934e+06	1790668	3.07358e+06	17419.4	3591.8	900929	1.80102e+06	10992.1	2895.2	320086	6705949	10900.5	1264.5	4.80315e+06	1.83563e+06	1.29158e+06	6280.6	941421	13339.9	1.99256e+06	1.8645e+06	501911	8095	393030	8422.4	1225907	4010738
6601	17159.9	12082	25789.5	16634.8	2.5688e+06	22092.5	10866.3	12352.9	5698.6	4776.2	7871.2	4084.1	2053.4	6322.1	17384.4	1159.5	83126.5	3730.3	11206	2206.9	24591.4	14305	4223	1452.9	17419.4	3591.8	5064.5	1502.2	10992.1	2895.2	3329.9	882.2	10900.5	1264.5	14343.6	21454.7	1102.5	6280.6	1660.2	13339.9	1817.6	1561.5	7591.4	8095	427003	8422.4	1733.1	3628.2
6705	17159.9	12082	25789.5	750588	16477491	22092.5	11255634	13184748	10521311	16133934	2101783	2.75226e+06	10176450	6791159	10518504	4563636	13551238	13420928	11206	2.5524e+06	11950506	14305	5621180	4843891	22105100	1483610	5064.5	11889170	10992.1	2.96514e+06	3634310	3.84514e+06	5635226	17672276	14343.6	21454.7	7.67958e+06	1.31434e+06	7661790	13339.9	1.95248e+06	4.63455e+06	7591.4	7.81217e+06	8249074	5096348	8164022	6.79863e+06
6706	3.11452e+06	12082	25789.5	570490	8370284	22092.5	28091540	12352.9	5698.6	10444248	14471805	4084.1	2053.4	7.54904e+06	8323929	1159.5	21576614	3730.3	11206	2206.9	3086253	14305	5.7231e+06	1452.9	24870036	11726792	5064.5	4.79475e+06	1.4865e+06	5020255	3329.9	882.2	22053594	1264.5	14343.6	21454.7	1102.5	6775699	1660.2	32103792	1817.6	4994698	7591.4	2.00331e+06	18007908	983827	1733.1	26792098
6707	7.48916e+06	12082	33252970	31305552	2.70279e+06	6.48892e+06	10866.3	12842819	11427754	5109151	1.51586e+06	8888362	5.96445e+06	2.02413e+06	17384.4	9163659	5.37675e+06	8626567	11206	1.68445e+06	24591.4	15932255	15817286	8728242	17419.4	6269301	23031244	3761662	2.26986e+06	18894162	14079519	340834	5.31151e+06	9475157	14343.6	26416586	35262656	4739415	2.13085e+06	1.14055e+06	4.11738e+06	5.38398e+06	18343760	8095	2.62767e+06	8422.4	24817174	4322.8
6708	7.50875e+06	40505816	25789.5	1.18736e+06	17456892	7.90127e+06	1.62757e+06	5911617	19987710	16944082	12148779	22226142	1.48786e+06	17922826	11713809	1159.5	3985612	2900527	22848456	692621	29141584	8853759	12445501	1452.9	11125764	37773.9	5064.5	5445507	23123740	5443750	4315560	25100734	11676277	24960730	16970826	21454.7	1102.5	21108138	389324	10524747	13374096	12357606	11696034	19292722	4747495	5302465	5.70157e+06	6.79699e+06
6709	20685958	12082	14905430	17561062	9707773	13474103	16766395	8929271	5698.6	898487	7020148	3.21616e+06	2053.4	6322.1	17384.4	14020996	4.7601e+06	3730.3	11206	2206.9	2.21553e+06	20476650	4223	16569763	17419.4	11861070	6317011	4.73726e+06	9531838	4290200	4.97166e+06	3.18298e+06	11013745	1264.5	14343.6	11360731	5895984	10819869	1660.2	21059246	702899	5282254	9720400	5954587	13095690	8422.4	9119373	3628.2
6710	17159.9	1.29103e+06	4.79593e+06	16634.8	4313.9	22092.5	10866.3	12352.9	5698.6	830314	7871.2	160956	1.44352e+06	1.33371e+06	17384.4	305075	5094.6	3730.3	902365	1.89977e+06	24591.4	14305	1.12767e+06	2.45931e+06	17419.4	3591.8	6.06795e+06	603426	10992.1	2895.2	3329.9	867038	10900.5	1264.5	941644	2.09255e+06	7.19668e+06	6280.6	81699.1	13339.9	1.18064e+06	803811	7591.4	8095	5308.5	8422.4	1733.1	695669
6711	17159.9	12082	25789.5	16634.8	4313.9	22092.5	10866.3	12352.9	5698.6	4776.2	7871.2	4084.1	2053.4	1.23976e+06	17384.4	1159.5	5094.6	3730.3	11206	2206.9	24591.4	14305	475743	1452.9	17419.4	3591.8	5064.5	1502.2	10992.1	2895.2	3329.9	882.2	10900.5	1264.5	14343.6	21454.7	1102.5	6280.6	1660.2	13339.9	1817.6	1561.5	7591.4	8095	5308.5	8422.4	1733.1	1.53664e+06
6804	790988	594647	25789.5	1.45086e+06	4447466	1.48179e+06	10866.3	1.28333e+06	1.0646e+06	1.17274e+06	7871.2	1.65909e+06	747960	1.8247e+06	1.7471e+06	1025845	2.31529e+06	655575	2737004	1142784	24591.4	976020	2.32608e+06	2.35504e+06	1.16374e+06	3591.8	5064.5	804958	692823	389792	548802	1643833	1.06622e+06	2.15285e+06	1869676	21454.7	1.22599e+06	6280.6	1.3003e+06	1257889	284880	1.0084e+06	744217	8095	1.40434e+06	1.13446e+06	1.46117e+06	145560
6806	1.14363e+06	2.19653e+06	25789.5	16634.8	880899	1.54098e+06	920846	12352.9	5698.6	390675	7871.2	654156	2053.4	6322.1	17384.4	818697	657025	3730.3	39488.9	2206.9	2.0363e+06	1.59144e+06	4223	691374	17419.4	3591.8	5064.5	355434	321717	2895.2	3329.9	679374	10900.5	1264.5	1.51774e+06	21454.7	685824	6280.6	1660.2	598148	791428	772583	233143	421610	1.88848e+06	8422.4	1733.1	3628.2
6807	17159.9	12082	25789.5	16634.8	1.13352e+06	22092.5	10866.3	12352.9	5698.6	4776.2	7871.2	4084.1	2053.4	6322.1	17384.4	1159.5	561061	3730.3	11206	2206.9	24591.4	14305	4223	1452.9	17419.4	3591.8	5064.5	1502.2	10992.1	2895.2	3329.9	882.2	10900.5	1264.5	14343.6	21454.7	1102.5	6280.6	1660.2	13339.9	1817.6	1561.5	7591.4	8095	306274	8422.4	1733.1	3628.2
6808	17159.9	12082	25789.5	2.463e+06	4313.9	22092.5	1.32427e+06	12352.9	5698.6	739091	7871.2	1.69781e+06	1.86329e+06	6322.1	17384.4	1.36409e+06	5094.6	3730.3	11206	465562	1.07192e+06	14305	4223	4.01442e+06	17419.4	3591.8	5064.5	275273	10992.1	225936	3329.9	1.28841e+06	1.55376e+06	1264.5	14343.6	21454.7	2743414	6280.6	2.37998e+06	13339.9	2948687	1.23554e+06	7591.4	382116	5308.5	8422.4	1733.1	3628.2
6809	17159.9	12082	25789.5	16634.8	4313.9	22092.5	1.29503e+06	12352.9	5698.6	4776.2	7871.2	4084.1	149202	922459	17384.4	753388	5094.6	3730.3	11206	660441	851814	14305	348148	582622	17419.4	3591.8	5064.5	1502.2	10992.1	2895.2	3329.9	882.2	10900.5	1264.5	14343.6	21454.7	1542533	6280.6	246896	13339.9	1817.6	1561.5	7591.4	1.65392e+06	5308.5	8422.4	1733.1	313784
6901	17159.9	12082	1.26292e+06	597740	1.50621e+06	22092.5	10866.3	465642	5698.6	3321830	7871.2	211199	2053.4	6322.1	6430405	1159.5	4.77401e+06	3730.3	11206	2206.9	24591.4	14305	4223	1452.9	4653861	3591.8	395955	1.1979e+06	10992.1	569116	198288	2.42782e+06	1.21891e+06	1264.5	14343.6	2029751	1102.5	6280.6	1660.2	13339.9	258931	1.85362e+06	7591.4	8095	5.75741e+06	4.30039e+06	2.16487e+06	3628.2
6902	1.43391e+06	1.30256e+06	25789.5	608648	3734875	792638	192630	2.58445e+06	2.00829e+06	4776.2	7871.2	4084.1	734394	782509	17384.4	439222	1647391	2.73814e+06	2.71962e+06	4.45541e+06	4428183	757069	2.893e+06	3.91553e+06	17419.4	3591.8	5064.5	1502.2	1.73434e+06	1.05113e+06	1.5336e+06	882.2	1.45647e+06	1.97483e+06	4.34675e+06	21454.7	2.09086e+06	6280.6	2967404	2.14918e+06	1817.6	1561.5	2.51466e+06	2893459	5.56055e+06	8422.4	864528	1.37632e+06
6903	17159.9	2828034	25789.5	16634.8	1.42145e+06	1.2803e+06	10866.3	12352.9	5698.6	4776.2	7871.2	4084.1	2053.4	6322.1	17384.4	308843	1.93511e+06	3730.3	1.50664e+06	2206.9	24591.4	2.13119e+06	4223	4.35846e+06	17419.4	3591.8	5064.5	1502.2	10992.1	2895.2	3329.9	882.2	10900.5	1264.5	2939579	21454.7	5.05488e+06	6280.6	1660.2	13339.9	1817.6	1561.5	1556297	8095	2.45848e+06	8422.4	1733.1	3628.2
6904	416725	4.39416e+06	1.36085e+06	415333	4313.9	1.62821e+06	10866.3	12352.9	1.33835e+06	644474	1349689	4084.1	84106.8	6322.1	17384.4	1159.5	5094.6	1.37742e+06	1218120	442960	24591.4	1.57363e+06	4223	1452.9	17419.4	848561	896188	509413	1.36495e+06	650023	3329.9	882.2	2.19661e+06	1.32855e+06	1.0316e+06	1.16538e+06	1102.5	249155	703002	512539	1817.6	401653	1.70378e+06	8095	5308.5	8422.4	1733.1	3628.2
6905	1.02862e+06	2224028	25789.5	539054	4313.9	22092.5	8.28705e+06	994487	5698.6	4776.2	7871.2	332329	949522	6322.1	17384.4	344535	5094.6	3730.3	3.97219e+06	914410	3.72834e+06	14305	4223	1.25058e+06	17419.4	3591.8	5064.5	1502.2	288861	727548	414638	200513	671622	1264.5	1.56112e+06	21454.7	449403	6280.6	2.43114e+06	210320	806087	1561.5	7591.4	3.32178e+06	5308.5	8422.4	578333	3628.2
7001	3.50295e+06	9020795	10567883	2256025	9593060	5.73817e+06	353851	2.67535e+06	4439006	4.89855e+06	4.19588e+06	7424937	6463802	5208326	2.24457e+06	4.94678e+06	6.87354e+06	1.898e+06	3769195	4734782	965631	5411711	7353170	2.47012e+06	2824214	3.30304e+06	8471495	2.72925e+06	1.99316e+06	1.30915e+06	1.18065e+06	3.03169e+06	1010758	1.33048e+06	2.83464e+06	5.39434e+06	5183496	1.71208e+06	2172020	1.83007e+06	3.19432e+06	3040248	1.61984e+06	319954	8601213	2.55903e+06	2.32347e+06	3.52725e+06
7003	6.66052e+06	14098009	25789.5	8.23724e+06	6.07037e+06	22092.5	3.03028e+06	5955724	5037748	2.9076e+06	5285226	4.14366e+06	2.49406e+06	4031557	2885069	3.04878e+06	2156397	1.60405e+06	3.36241e+06	2116996	2.37862e+06	14305	2.00395e+06	1.98148e+06	669860	1.49587e+06	5064.5	193848	1.37232e+06	1.44706e+06	770123	1.00299e+06	207537	17027.1	1.6364e+06	21454.7	381593	3.3301e+06	153361	2.97277e+06	2.12084e+06	842810	7591.4	1.5691e+06	2.33062e+06	49511.9	2.84853e+06	3.63747e+06
7004	17159.9	12082	25789.5	16634.8	4313.9	22092.5	10866.3	12352.9	5698.6	1.6713e+06	501071	2280554	2053.4	6322.1	2.01627e+06	495612	5094.6	3730.3	11206	2206.9	24591.4	14305	4223	490786	893692	1.26007e+06	5064.5	895423	10992.1	2895.2	3329.9	114400	10900.5	1264.5	14343.6	21454.7	801877	663127	1660.2	13339.9	85710.1	168729	7591.4	8095	5308.5	466052	1733.1	3628.2
7005	17159.9	12082	25789.5	16634.8	4313.9	22092.5	10866.3	12352.9	5698.6	4776.2	381997	188996	2053.4	6322.1	17384.4	452213	5094.6	3730.3	11206	2206.9	24591.4	14305	4223	84723.1	17419.4	196509	5064.5	1502.2	10992.1	2895.2	3329.9	58548.7	10900.5	1264.5	14343.6	21454.7	135712	72528.6	1660.2	13339.9	229985	1561.5	7591.4	8095	5308.5	8422.4	1733.1	3628.2
7006	17159.9	12082	25789.5	16634.8	4313.9	22092.5	10866.3	12352.9	5698.6	4776.2	7871.2	4084.1	926692	6322.1	17384.4	820645	5094.6	3730.3	11206	645728	24591.4	14305	4223	64227.5	17419.4	3591.8	5064.5	1502.2	10992.1	2895.2	3329.9	882.2	10900.5	1264.5	14343.6	21454.7	473715	6280.6	60228.5	13339.9	1817.6	1561.5	7591.4	8095	5308.5	8422.4	1733.1	3628.2
7007	17159.9	12082	25789.5	16634.8	4313.9	22092.5	10866.3	925863	5698.6	4776.2	7871.2	4084.1	2053.4	6322.1	17384.4	1022165	5094.6	3730.3	11206	2206.9	24591.4	14305	4223	11056.1	17419.4	3591.8	5064.5	1502.2	10992.1	2895.2	340264	882.2	10900.5	1264.5	14343.6	21454.7	53069.9	6280.6	1660.2	13339.9	1817.6	1561.5	7591.4	8095	5308.5	8422.4	861122	3628.2
7008	1.38874e+06	12082	25789.5	16634.8	4313.9	22092.5	10866.3	613141	5698.6	81547.7	3.91121e+06	850892	2053.4	1.36425e+06	17384.4	880361	5094.6	3730.3	11206	2206.9	24591.4	14305	628937	545125	17419.4	1.33483e+06	5064.5	68915.7	738546	2895.2	450474	427132	10900.5	1264.5	14343.6	21454.7	1.01885e+06	1.69369e+06	1660.2	1.30965e+06	315519	96610.7	7591.4	8095	5308.5	8422.4	281564	1.42127e+06
7009	17159.9	12082	25789.5	16634.8	4313.9	22092.5	10866.3	12352.9	853230	1.0714e+06	1.39443e+06	1006654	614737	6322.1	17384.4	1159.5	5094.6	38465.4	11206	270223	24591.4	14305	4223	1452.9	17419.4	1.01778e+06	5064.5	413526	10992.1	2895.2	3329.9	771463	10900.5	169704	14343.6	21454.7	1102.5	874494	219311	13339.9	1.24395e+06	824822	7591.4	8095	5308.5	8422.4	1733.1	3628.2
7010	17159.9	12082	25789.5	16634.8	4313.9	22092.5	10866.3	12352.9	5698.6	4776.2	7871.2	4084.1	2053.4	6322.1	17384.4	664323	5094.6	3730.3	11206	2206.9	24591.4	14305	4223	42615	17419.4	3591.8	5064.5	1502.2	10992.1	2895.2	3329.9	882.2	10900.5	1264.5	14343.6	21454.7	24355.6	6280.6	1660.2	13339.9	1817.6	1561.5	7591.4	8095	5308.5	8422.4	1733.1	3628.2
7011	17159.9	12082	25789.5	16634.8	4313.9	22092.5	10866.3	411540	5698.6	4776.2	7871.2	353373	2053.4	6322.1	17384.4	395630	5094.6	3730.3	11206	2206.9	24591.4	14305	4223	101088	17419.4	3591.8	5064.5	1502.2	10992.1	2895.2	219563	59886.3	10900.5	1264.5	14343.6	21454.7	153607	6280.6	1660.2	13339.9	222153	1561.5	7591.4	8095	5308.5	8422.4	327252	3628.2
7012	17159.9	12082	25789.5	16634.8	4313.9	22092.5	10866.3	12352.9	363295	4776.2	7871.2	330426	297754	6322.1	17384.4	1159.5	5094.6	61553	11206	324789	24591.4	14305	4223	1452.9	17419.4	3591.8	5064.5	1502.2	10992.1	2895.2	3329.9	2104	10900.5	7086	14343.6	21454.7	1102.5	6280.6	47848.8	13339.9	185044	1561.5	7591.4	8095	5308.5	8422.4	1733.1	3628.2
7104	17159.9	12082	25789.5	16634.8	3959729	22092.5	10866.3	2.0074e+06	5698.6	4.81171e+06	7871.2	151487	2053.4	6322.1	17384.4	3.48935e+06	6923291	3730.3	11206	2206.9	24591.4	14305	4223	1.42696e+06	17419.4	3591.8	5064.5	5.55443e+06	10992.1	2895.2	30198.8	152837	10900.5	1264.5	14343.6	21454.7	2.45231e+06	6280.6	1660.2	13339.9	751112	9428732	7591.4	8095	1.8196e+06	8422.4	456198	3628.2
7105	1.50494e+06	39235288	33994196	12227826	2.19779e+06	7434479	10866.3	455039	5617848	4.2314e+06	18470838	9085326	11320278	17122746	8.03866e+06	2397159	2631678	268722	11505927	10442744	24591.4	9871072	1937911	1242782	4.59782e+06	13866428	21347844	1.82629e+06	234417	2.56983e+06	344584	458072	5993615	11855.5	9214235	5621706	2.07593e+06	7672449	598810	727751	2.21637e+06	1.52492e+06	4.4371e+06	8095	11630750	3689445	624028	6.78554e+06
7106	17159.9	12082	25789.5	16634.8	1.1527e+06	22092.5	10866.3	442138	5698.6	4776.2	7871.2	403108	2053.4	6322.1	17384.4	3.98254e+06	2225606	3730.3	11206	2206.9	24591.4	14305	4223	2257818	17419.4	3591.8	5064.5	1502.2	10992.1	2895.2	334612	302299	10900.5	1264.5	14343.6	21454.7	1.89627e+06	6280.6	1660.2	13339.9	1.75031e+06	1561.5	7591.4	8095	3.2367e+06	8422.4	195133	3628.2
7107	17159.9	12082	25789.5	16634.8	4313.9	22092.5	431478	12352.9	5698.6	4776.2	7871.2	1.03358e+06	444934	6322.1	17384.4	323033	5094.6	3730.3	11206	514296	1.39501e+06	14305	4223	662834	17419.4	3591.8	5064.5	1502.2	10992.1	2895.2	3329.9	300089	10900.5	1264.5	14343.6	21454.7	961687	6280.6	321708	13339.9	1.45632e+06	1561.5	7591.4	311487	5308.5	8422.4	1733.1	3628.2
7108	17159.9	5.5291e+06	25789.5	16634.8	4313.9	22092.5	10866.3	12352.9	5698.6	1.56111e+06	7871.2	1.72993e+06	805788	726642	17384.4	866080	5094.6	3730.3	1.6037e+06	229830	24591.4	14305	704317	530516	17419.4	3591.8	5064.5	269396	10992.1	2895.2	3329.9	685732	10900.5	1264.5	1.30198e+06	21454.7	1.74243e+06	6280.6	335652	13339.9	1.20087e+06	895988	7591.4	8095	5308.5	8422.4	1733.1	1.18925e+06
7109	17159.9	12082	25789.5	4307356	4313.9	22092.5	3.05661e+06	12352.9	2.1433e+06	2.03727e+06	1.93491e+06	1.65137e+06	1.7602e+06	1.05234e+06	1.73025e+06	1.11954e+06	5094.6	1472343	11206	1.69906e+06	1.91765e+06	14305	1.27462e+06	886377	2.13934e+06	298508	5064.5	317997	10992.1	1.52169e+06	3329.9	430801	2.16195e+06	1.83058e+06	14343.6	21454.7	1251618	1.0513e+06	1.52991e+06	13339.9	668498	656296	7591.4	1.05302e+06	5308.5	924756	1733.1	999102
7110	17159.9	12082	25789.5	16634.8	4313.9	22092.5	10866.3	62795.5	5698.6	568606	1.36661e+06	539830	587953	260327	358092	260468	5094.6	3730.3	11206	343063	24591.4	14305	208206	157784	780117	623897	5064.5	390292	10992.1	2895.2	267473	198851	10900.5	1264.5	14343.6	21454.7	40368.5	186825	346494	13339.9	185358	104605	7591.4	8095	5308.5	453044	375237	283715
7111	17159.9	12082	3.01461e+06	16634.8	4313.9	22092.5	10866.3	119337	5698.6	703963	7871.2	579758	2053.4	6322.1	17384.4	1159.5	5094.6	3730.3	11206	2206.9	24591.4	14305	4223	1452.9	17419.4	3591.8	3.4483e+06	1.03022e+06	10992.1	2895.2	349468	603834	10900.5	1264.5	14343.6	3.50477e+06	1102.5	6280.6	1660.2	13339.9	617022	637993	7591.4	8095	5308.5	8422.4	1.39526e+06	3628.2
7112	17159.9	12082	25789.5	16634.8	4313.9	22092.5	10866.3	12352.9	5698.6	4776.2	7871.2	523817	2053.4	6322.1	17384.4	170306	5094.6	3730.3	11206	2206.9	24591.4	14305	4223	65796.2	17419.4	3591.8	5064.5	1502.2	10992.1	2895.2	3329.9	274707	10900.5	1264.5	14343.6	21454.7	42338	6280.6	1660.2	13339.9	106784	1561.5	7591.4	8095	5308.5	8422.4	1733.1	3628.2
7201	17159.9	12082	2.56376e+06	16634.8	2586045	22092.5	10866.3	1.77501e+06	1.094e+06	1.37905e+06	1.39836e+06	1.47357e+06	1.90015e+06	6322.1	1.15262e+06	1.11788e+06	1.49219e+06	509440	11206	1.10736e+06	24591.4	14305	4223	739606	1.62299e+06	1.38669e+06	1050339	124994	10992.1	2895.2	690992	1.791e+06	10900.5	165194	14343.6	901306	689426	524529	1.15727e+06	13339.9	1.33331e+06	419081	7591.4	8095	2.0666e+06	406980	656790	3628.2
7203	17159.9	1.88968e+06	1.63053e+06	2.14145e+06	2365474	1.5791e+06	10866.3	1.99484e+06	5698.6	1.2596e+06	2.47227e+06	2.3762e+06	2053.4	1.55633e+06	629079	1.02168e+06	1643014	3730.3	604368	2206.9	24591.4	1.10362e+06	1.48848e+06	1.41001e+06	1.67644e+06	2.16876e+06	1.22328e+06	867050	10992.1	1.48667e+06	769133	2.06316e+06	1485128	1264.5	944728	1.27778e+06	866920	1.25408e+06	1660.2	13339.9	1.26999e+06	643380	95732.9	8095	1.30725e+06	975317	1692426	2.09887e+06
7204	17159.9	12082	1263801	16634.8	1.5861e+06	22092.5	10866.3	12352.9	5698.6	4888209	3.22538e+06	1.65623e+06	2053.4	6322.1	17384.4	916016	651739	3730.3	11206	2206.9	24591.4	14305	4223	384712	17419.4	2.74036e+06	1.67676e+06	439570	10992.1	2895.2	3329.9	976386	10900.5	1264.5	14343.6	2.58256e+06	591118	3.04978e+06	1660.2	13339.9	3.13803e+06	782252	7591.4	8095	1.61559e+06	8422.4	1733.1	3628.2
7205	17159.9	12082	1.42537e+06	16634.8	4313.9	22092.5	10866.3	180991	900493	4776.2	1.29326e+06	607687	2053.4	6322.1	17384.4	712383	5094.6	431231	11206	2206.9	24591.4	14305	4223	414709	17419.4	1.02784e+06	1.29388e+06	1502.2	10992.1	2895.2	589326	268746	10900.5	653632	14343.6	989046	640010	131003	1660.2	13339.9	568792	1561.5	7591.4	8095	5308.5	8422.4	769954	3628.2
7206	17159.9	12082	25789.5	16634.8	4313.9	22092.5	10866.3	12352.9	5698.6	387770	7871.2	447402	567879	6322.1	17384.4	1.12127e+06	5094.6	3730.3	11206	456291	24591.4	14305	4223	199461	17419.4	3591.8	5064.5	154222	10992.1	2895.2	3329.9	125584	10900.5	1264.5	14343.6	21454.7	117860	6280.6	159156	13339.9	413264	342902	7591.4	8095	5308.5	8422.4	1733.1	3628.2
7207	17159.9	12082	25789.5	16634.8	4313.9	22092.5	10866.3	12352.9	5698.6	182765	7871.2	405450	2053.4	6322.1	17384.4	1159.5	5094.6	3730.3	11206	2206.9	24591.4	14305	4223	1452.9	17419.4	3591.8	5064.5	139388	10992.1	2895.2	3329.9	163732	10900.5	1264.5	14343.6	21454.7	1102.5	6280.6	1660.2	13339.9	383323	78313.8	7591.4	8095	5308.5	8422.4	1733.1	3628.2
7208	1.09383e+06	12082	900798	16634.8	4313.9	22092.5	10866.3	12352.9	5698.6	1.10484e+06	7871.2	784076	1.55824e+06	6322.1	1.49171e+06	576266	5094.6	3730.3	11206	402957	24591.4	14305	4223	63450.2	1.11788e+06	3591.8	1.13025e+06	1.16485e+06	566489	2895.2	3329.9	616611	10900.5	1264.5	14343.6	367144	48462	6280.6	276410	962581	525053	1.14566e+06	7591.4	8095	5308.5	1.50297e+06	1733.1	3628.2
7301	795612	1.51363e+06	1.09098e+06	936615	941661	859154	914881	1.12488e+06	1.32203e+06	1.50918e+06	1.76471e+06	1714422	1.66251e+06	1.12908e+06	1.38339e+06	1.41484e+06	1.12132e+06	850641	657068	1.56861e+06	1.42887e+06	893718	1.22069e+06	991938	1.65408e+06	1.30991e+06	975223	754748	515460	929200	351740	1.04632e+06	977923	403948	872839	1.16376e+06	823067	1.15922e+06	749506	579947	725744	571706	247396	854344	969643	1.40978e+06	884232	1.5599e+06
7303	738677	1.14904e+06	25789.5	16634.8	4313.9	22092.5	10866.3	12352.9	630042	4776.2	7871.2	4084.1	1.92314e+06	6322.1	17384.4	735231	5094.6	561754	1.1504e+06	5.2451e+06	24591.4	14305	4223	2215072	17419.4	3591.8	5064.5	1502.2	486339	2895.2	3329.9	882.2	10900.5	932065	1.48532e+06	21454.7	1.34648e+06	6280.6	2370764	1.65688e+06	1817.6	1561.5	7591.4	8095	5308.5	8422.4	1733.1	3628.2
7304	17159.9	12082	25789.5	16634.8	4313.9	22092.5	5491155	12352.9	222000	1.02429e+06	467550	1148671	2.62769e+06	6322.1	17384.4	657356	5094.6	466327	11206	3.45888e+06	3.11566e+06	14305	4223	1.89802e+06	17419.4	662460	5064.5	604798	10992.1	2895.2	3329.9	729204	10900.5	786639	14343.6	21454.7	857519	379164	1.77384e+06	13339.9	1.01725e+06	669953	7591.4	902932	5308.5	8422.4	1733.1	3628.2
7305	17159.9	12082	25789.5	16634.8	4313.9	22092.5	10866.3	12352.9	5698.6	4776.2	7871.2	4084.1	353082	6322.1	17384.4	283195	5094.6	3730.3	11206	1218034	24591.4	14305	4223	593454	17419.4	3591.8	5064.5	1502.2	10992.1	2895.2	3329.9	882.2	10900.5	1264.5	14343.6	21454.7	258666	6280.6	333816	13339.9	1817.6	1561.5	7591.4	8095	5308.5	8422.4	1733.1	3628.2
7306	17159.9	12082	25789.5	16634.8	4313.9	22092.5	10866.3	365263	194984	306499	7871.2	306315	2053.4	6322.1	17384.4	306950	5094.6	174913	11206	2206.9	24591.4	14305	4223	430910	17419.4	3591.8	5064.5	178496	10992.1	2895.2	203808	339283	10900.5	42047.7	14343.6	21454.7	338543	6280.6	1660.2	13339.9	238312	48320.6	7591.4	8095	5308.5	8422.4	547167	3628.2
7307	17159.9	12082	25789.5	16634.8	4313.9	22092.5	10866.3	482571	5698.6	4776.2	7871.2	4084.1	2053.4	6322.1	336175	60254.2	5094.6	3730.3	11206	2206.9	24591.4	14305	4223	114760	561973	3591.8	5064.5	1502.2	10992.1	2895.2	145806	882.2	10900.5	1264.5	14343.6	21454.7	56162.5	6280.6	1660.2	13339.9	1817.6	1561.5	7591.4	8095	5308.5	271934	205044	3628.2
7308	17159.9	2.03829e+06	2332098	16634.8	4313.9	22092.5	10866.3	12352.9	5698.6	4776.2	7871.2	4084.1	2053.4	6322.1	17384.4	1159.5	5094.6	3730.3	702385	2206.9	24591.4	14305	4223	1452.9	17419.4	3591.8	283538	1502.2	10992.1	2895.2	3329.9	882.2	10900.5	1264.5	494725	786048	1102.5	6280.6	1660.2	13339.9	1817.6	1561.5	7591.4	8095	5308.5	8422.4	1733.1	3628.2
7309	17159.9	3.23656e+06	2.2427e+06	16634.8	4313.9	22092.5	10866.3	1.62399e+06	5698.6	4776.2	7871.2	4084.1	2053.4	6322.1	17384.4	1159.5	5094.6	3730.3	571726	2206.9	24591.4	14305	4223	1452.9	17419.4	3591.8	262834	1502.2	10992.1	2895.2	295688	882.2	10900.5	1264.5	221894	21454.7	1102.5	6280.6	1660.2	13339.9	1817.6	1561.5	7591.4	8095	5308.5	8422.4	741044	3628.2
7401	5268426	6.2589e+06	9094337	6282156	5411073	7.79299e+06	4.27523e+06	5209465	9129462	7.27086e+06	3.1316e+06	5.54605e+06	12309124	9992376	11380814	7650611	3.65978e+06	2.13489e+06	4795997	4670547	4.38744e+06	3.94551e+06	4739867	4.10476e+06	5.21468e+06	2.72391e+06	2.68808e+06	2940745	1.09796e+06	2.07696e+06	1.32742e+06	2060015	3768986	1.6808e+06	3.23474e+06	2.40526e+06	2.84094e+06	2187169	2342862	1.59832e+06	2.9408e+06	1581461	1.23725e+06	2796785	2.75432e+06	4242823	3.17692e+06	3.99078e+06
7403	4.60194e+06	7598488	7909670	7820774	5810953	10049802	6446683	6954934	8735483	12082127	5557799	16495386	15984082	8967620	13141136	10859345	9334831	7.32934e+06	9311717	3.18443e+06	2.77273e+06	2.12928e+06	12828577	5.21544e+06	14413818	7.60866e+06	7.43043e+06	5.06359e+06	5170177	8.07472e+06	5467525	11615669	6666432	6.35422e+06	8.28438e+06	8032331	3.65379e+06	7.71881e+06	5563087	4.07135e+06	11696055	7450043	5428897	9104707	3.70897e+06	6508035	3.67498e+06	15794145
7404	7620180	7539762	11198388	16634.8	6325380	5.36756e+06	7684068	3393496	747841	1.54903e+06	7871.2	2043291	7234791	416719	17384.4	766593	1.11943e+06	3.68445e+06	1.38753e+06	2.25379e+06	2.89535e+06	1.70608e+06	2.16817e+06	1.92841e+06	17419.4	3591.8	3.67816e+06	569836	3065829	2895.2	1.04821e+06	719935	10900.5	1.07152e+06	1.98294e+06	3.09495e+06	1.25632e+06	6280.6	757854	595384	1505155	1.54319e+06	346886	828701	1.88505e+06	8422.4	2.76666e+06	2768566
7405	7.77799e+06	2.65216e+06	2.06706e+06	16634.8	7722915	4.87528e+06	10866.3	8403735	5698.6	944121	7871.2	3361603	2053.4	861426	1.19147e+06	2.23753e+06	1.07983e+06	3730.3	572232	2206.9	24591.4	807001	1.49814e+06	111793	3087792	3591.8	3.36625e+06	444660	819738	2895.2	280362	3.90731e+06	10900.5	1264.5	904089	2.85464e+06	2.78046e+06	6280.6	1660.2	2.62115e+06	1.89545e+06	506546	592081	8095	957303	2.26063e+06	96315.6	511993
7406	2.10483e+06	2.51828e+06	2.62127e+06	1.49481e+06	1.82927e+06	3.43747e+06	5292027	3.06141e+06	3644737	4.6016e+06	2751241	5241804	7.69046e+06	3181648	5875700	3.40178e+06	3.07942e+06	4.50216e+06	2.13369e+06	7879188	10555578	4261924	5648909	4738011	8607780	2.91044e+06	2.92211e+06	2.79961e+06	2.08707e+06	3.62125e+06	2.62338e+06	4239093	6.66209e+06	2.59767e+06	2.73096e+06	3.87638e+06	4.49981e+06	2.76453e+06	3.97739e+06	1.69105e+06	3.68515e+06	3.33966e+06	2.01713e+06	7.91743e+06	3251039	6.85473e+06	4.70613e+06	6414629
7407	615942	1.34233e+06	1.28675e+06	877466	728802	1.33959e+06	1.54091e+06	1.1791e+06	1.35491e+06	1.01491e+06	379538	1502739	1.84221e+06	862253	1.60339e+06	855090	642293	666	576576	2.59626e+06	3.25045e+06	1.15278e+06	2.00074e+06	1.3644e+06	3873852	1.02745e+06	853904	1.17695e+06	848903	1.31999e+06	851965	1510899	1.56222e+06	560686	597016	934074	1.11581e+06	777711	1.54171e+06	550133	1088027	660441	615076	2.45036e+06	358305	1.88068e+06	985566	1.37857e+06
7408	2386357	1.52745e+06	2.54342e+06	8363079	2.18752e+06	22092.5	8207824	1.76921e+06	1.9352e+06	1.24093e+06	3355736	2.11029e+06	2.16511e+06	924641	17384.4	1.2693e+06	3.40944e+06	1456729	4941958	2.24928e+06	2.68331e+06	14305	1361245	1.38501e+06	17419.4	2.01763e+06	1.31468e+06	955860	1.05601e+06	2.29454e+06	1.05593e+06	2.61781e+06	7329749	1428735	14343.6	1.52093e+06	1.46163e+06	361408	1.12722e+06	1.06185e+06	2357744	1.52436e+06	7591.4	1.84043e+06	1.99973e+06	8422.4	481618	3.61876e+06
7409	1.11083e+06	5.2937e+06	8441831	16634.8	4313.9	9795266	409680	3.49934e+06	3.53028e+06	2000026	6.84345e+06	1.49812e+06	4.84338e+06	1.91103e+06	1.2043e+06	1.82134e+06	5094.6	48092.7	2.43786e+06	713917	1.40272e+06	904737	2.48578e+06	1.20197e+06	1409477	2352199	3077862	305898	711700	2895.2	503100	461169	10900.5	1.69853e+06	1.5367e+06	1.01944e+06	1.9223e+06	2519970	2.80618e+06	1.50657e+06	268598	396534	697429	2231202	5308.5	1.43917e+06	2.44654e+06	1.30116e+06
7410	17159.9	12082	25789.5	16634.8	4313.9	22092.5	10866.3	12352.9	5698.6	4776.2	2721619	627138	594521	2.58514e+06	17384.4	816407	5094.6	3730.3	11206	2016754	24591.4	14305	752649	1.75283e+06	17419.4	1.17817e+06	5064.5	1502.2	10992.1	2895.2	3329.9	1.07148e+06	10900.5	1264.5	14343.6	21454.7	1.07869e+06	1.11808e+06	2.21938e+06	13339.9	1.70207e+06	1561.5	7591.4	8095	5308.5	8422.4	1733.1	21625.1
7411	17159.9	12082	25789.5	16634.8	4313.9	22092.5	10866.3	12352.9	5698.6	4776.2	7871.2	4084.1	2053.4	6322.1	17384.4	2.8656e+06	5094.6	3730.3	11206	2206.9	24591.4	14305	4223	71595	17419.4	3591.8	5064.5	1502.2	10992.1	2895.2	3329.9	882.2	10900.5	1264.5	14343.6	21454.7	81467	6280.6	1660.2	13339.9	1817.6	1561.5	7591.4	8095	5308.5	8422.4	1733.1	3628.2
7412	17159.9	12082	211315	16634.8	4313.9	22092.5	10866.3	58239.4	5698.6	1.04735e+06	7871.2	1.051e+06	488523	6322.1	17384.4	682284	5094.6	3730.3	11206	198225	24591.4	14305	4223	69621.2	17419.4	3591.8	462748	323396	10992.1	2895.2	152360	256528	10900.5	1264.5	14343.6	287445	9989	6280.6	443614	13339.9	471716	358467	7591.4	8095	5308.5	8422.4	313331	3628.2
7413	17159.9	12082	25789.5	16634.8	4313.9	22092.5	10866.3	429596	375228	4776.2	7871.2	525780	404023	6322.1	397144	317251	5094.6	434193	11206	1.7024e+06	24591.4	14305	4223	863466	1.7929e+06	3591.8	5064.5	1502.2	10992.1	2895.2	292937	915117	10900.5	594662	14343.6	21454.7	691336	6280.6	673168	13339.9	527588	1561.5	7591.4	8095	5308.5	1.51722e+06	1.34945e+06	3628.2
7501	764672	3.82097e+06	7974687	11615548	6.79059e+06	22092.5	10866.3	4.58764e+06	1.43263e+06	5.42911e+06	3.46745e+06	2.46123e+06	3.43665e+06	1.79232e+06	1.80278e+06	1.68147e+06	3.03771e+06	220944	3.9817e+06	1.91603e+06	24591.4	14305	3072055	1.26806e+06	2.35608e+06	3.54756e+06	3.3767e+06	3.6219e+06	658135	1587858	1.66555e+06	1.35216e+06	1.68368e+06	2642016	4084092	2.22142e+06	399226	2949915	2.47034e+06	1.56644e+06	4.41708e+06	2.21103e+06	7591.4	8095	6.37646e+06	3.88354e+06	2.76941e+06	3.40701e+06
7502	770535	12847599	4705559	8894146	2.60296e+06	9324175	10866.3	4.44355e+06	1.10427e+06	377875	1.22923e+06	2.02208e+06	1932987	6322.1	995685	1.4178e+06	2.46199e+06	1.94482e+06	2.88159e+06	1.64374e+06	24591.4	1.95297e+06	4223	1.51239e+06	1563117	1.27869e+06	1.13587e+06	809398	1.53936e+06	2.20524e+06	1.97906e+06	2.05851e+06	3.43262e+06	1.64198e+06	1.42228e+06	1.52417e+06	2409084	2.92646e+06	419593	957283	2.14106e+06	1.71241e+06	930729	8095	5737910	3.09085e+06	3549075	3628.2
7504	10081690	4.13774e+06	27687744	3.44938e+06	11290332	5.76666e+06	5.80167e+06	5446158	3.25631e+06	2.88949e+06	12103043	9750059	3.65707e+06	2.1131e+06	1.01915e+06	2.32555e+06	3.96497e+06	8451071	1.85538e+06	4089576	5.43573e+06	3.36711e+06	3.42304e+06	3.25301e+06	2.99132e+06	4.58287e+06	4.61634e+06	1921822	2539684	2.48503e+06	1513251	3958812	4856785	2.61055e+06	2.94981e+06	5.47791e+06	6033338	7925892	2.70033e+06	3.5655e+06	3.97263e+06	1.91298e+06	1569150	3.03721e+06	4.1318e+06	3.89594e+06	3.28526e+06	3951309
7505	7092575	5409128	4644401	16634.8	694196	427561	6829526	12352.9	2105016	4776.2	7871.2	1.40906e+06	1.46396e+06	1.70359e+06	17384.4	1159.5	1.10717e+06	464658	66199.6	3.09336e+06	4.64252e+06	2.49986e+06	3.2257e+06	1452.9	17419.4	3591.8	1.66629e+06	1502.2	1651368	2895.2	3329.9	1.88386e+06	10900.5	1.81433e+06	1.93323e+06	1.62426e+06	1102.5	6280.6	1.18332e+06	1.02453e+06	355964	1561.5	236705	1.07505e+06	527733	8422.4	1733.1	1.09442e+06
7506	17159.9	12082	25789.5	16634.8	2.66662e+06	22092.5	10866.3	1.49432e+06	5698.6	1.75576e+06	1853743	1.08328e+06	2053.4	6322.1	1.59646e+06	1.26722e+06	127335	3730.3	11206	2206.9	24591.4	14305	4223	1.13108e+06	1922565	1.81572e+06	5064.5	1.17816e+06	10992.1	2895.2	1.02744e+06	273647	10900.5	1264.5	14343.6	21454.7	1615704	590450	1660.2	13339.9	613741	937526	7591.4	8095	541995	1.03456e+06	772053	3628.2
7507	25919466	6443352	8567287	16634.8	4313.9	22092.5	10866.3	12352.9	880180	4776.2	7871.2	1369917	593493	6322.1	17384.4	941921	5094.6	766161	212504	1.8366e+06	24591.4	14305	4223	2895089	17419.4	3591.8	1.0147e+06	1502.2	1.55948e+06	2895.2	3329.9	1.08931e+06	10900.5	796137	2415004	1123081	642947	6280.6	839810	1.83725e+06	559551	1561.5	7591.4	8095	5308.5	8422.4	1733.1	3628.2
7508	17159.9	12082	13574212	2.97852e+06	4313.9	22092.5	10866.3	12352.9	1.47926e+06	4776.2	7871.2	4084.1	2053.4	6322.1	17384.4	1159.5	5094.6	1.42092e+06	11206	2206.9	24591.4	14305	4223	1452.9	17419.4	3591.8	1.04944e+06	1502.2	10992.1	1.03842e+06	3329.9	882.2	2.06805e+06	1399783	14343.6	870030	1102.5	6280.6	1660.2	13339.9	1817.6	1561.5	7591.4	8095	5308.5	8422.4	1733.1	3628.2
7509	12317591	8752187	9875337	5105365	4313.9	10990784	10866.3	12352.9	2.68033e+06	1.12007e+06	389411	3902404	7556097	2.13257e+06	934944	255002	5094.6	2.57829e+06	2.45489e+06	593533	24591.4	3229210	2.81701e+06	280035	5678618	129637	2926414	1502.2	2576346	763150	3329.9	1.72207e+06	1136541	1.11843e+06	2155865	2955122	2.26448e+06	223872	1.65305e+06	3483792	1.71291e+06	1.39914e+06	1.63687e+06	8095	5308.5	546994	1733.1	250474
7510	17159.9	12082	25789.5	16634.8	4313.9	22092.5	10866.3	12352.9	5698.6	442198	3664937	1.01716e+06	2053.4	6322.1	17384.4	166414	5094.6	3730.3	11206	2206.9	24591.4	14305	4223	2.07031e+06	17419.4	2.37495e+06	5064.5	557829	10992.1	2895.2	3329.9	461974	10900.5	1264.5	14343.6	21454.7	1.00627e+06	4294763	1660.2	13339.9	635720	378126	7591.4	8095	5308.5	8422.4	1733.1	3628.2
7511	2.51211e+06	3.88141e+06	25789.5	16634.8	4313.9	22092.5	751697	10112923	1.02318e+06	4776.2	7887399	554910	2053.4	105643	17384.4	1.22459e+06	5094.6	1.71321e+06	1.67451e+06	2206.9	2.77743e+06	14305	2.094e+06	1.20392e+06	17419.4	357009	5064.5	1502.2	1358400	2895.2	439562	446579	10900.5	95380.3	748837	21454.7	514978	3.65043e+06	1660.2	2.40643e+06	1.21383e+06	1561.5	7591.4	496023	5308.5	8422.4	1.31409e+06	796565
7512	8520080	6161969	25789.5	751992	4313.9	22092.5	10866.3	102926	2.70024e+06	4776.2	7871.2	4084.1	2053.4	6322.1	3.46121e+06	2.32335e+06	5094.6	2.72656e+06	1.3516e+06	2206.9	24591.4	14305	4223	980723	3.17119e+06	3591.8	5064.5	1502.2	537884	2.03442e+06	1.18237e+06	882.2	3142509	2569350	2317502	21454.7	3384427	6280.6	1660.2	1.66156e+06	1817.6	1561.5	7591.4	8095	5308.5	1871527	4098112	3628.2
7513	17159.9	12082	25789.5	16634.8	4313.9	22092.5	10866.3	12352.9	5698.6	267463	7871.2	447496	2053.4	6322.1	17384.4	278316	5094.6	3730.3	11206	2206.9	24591.4	14305	4223	1.38476e+06	17419.4	3591.8	5064.5	432227	10992.1	2895.2	3329.9	15918.7	10900.5	1264.5	14343.6	21454.7	211047	6280.6	1660.2	13339.9	1.2517e+06	188509	7591.4	8095	5308.5	8422.4	1733.1	3628.2
7601	17159.9	12082	25789.5	19358192	12883345	15859120	10866.3	12352.9	5698.6	4776.2	7.51675e+06	4084.1	1.63849e+06	2.96862e+06	17384.4	1.84538e+06	5.39614e+06	3730.3	11206	1.15835e+06	24591.4	7918570	3.38422e+06	145445	17419.4	1.751e+06	5064.5	1502.2	10992.1	2557492	3329.9	882.2	647623	1264.5	14343.6	21454.7	32678.8	3791589	954030	13339.9	1817.6	1561.5	451604	8095	6.81743e+06	8422.4	1733.1	1.10154e+06
7602	17159.9	5301774	13637580	18542066	24317982	19251304	10866.3	13076699	5698.6	4776.2	12862382	6.71257e+06	2053.4	14354631	17384.4	17067632	9384363	3730.3	6870928	2206.9	24591.4	12350435	8325666	6.69809e+06	17419.4	2996010	7130811	1502.2	10992.1	5.72737e+06	1.77637e+06	5886500	890541	1264.5	999065	120477	413466	671730	1660.2	13339.9	570476	1561.5	7591.4	8095	14197539	8422.4	5.75564e+06	3.59011e+06
7603	17159.9	12082	25789.5	27541492	20613460	16630987	10866.3	16991000	10386482	20408866	15552086	9574491	2.89406e+06	25225048	17384.4	17886088	15329756	8694520	11206	421436	24591.4	11856406	16432466	12192536	17419.4	9217718	5064.5	4.91116e+06	10992.1	5645928	3.3138e+06	14442879	732763	564695	14343.6	21454.7	1.7527e+06	4.53911e+06	1.0874e+06	13339.9	695691	698104	763975	8095	18692098	8422.4	8898943	6.65888e+06
7604	17159.9	12082	25789.5	16634.8	22157322	22092.5	10866.3	12352.9	5698.6	1.19205e+06	7871.2	604559	2053.4	6322.1	17384.4	700134	751793	3730.3	11206	2206.9	24591.4	14305	4223	675706	17419.4	3591.8	5064.5	198198	10992.1	2895.2	3329.9	399040	10900.5	1264.5	14343.6	21454.7	160163	6280.6	1660.2	13339.9	172360	108726	7591.4	8095	1.76694e+06	8422.4	1733.1	3628.2
7605	8652489	11570986	8606011	16634.8	3.21422e+06	22092.5	10866.3	12352.9	2.12794e+06	4776.2	2.62479e+06	4429863	2053.4	6322.1	17384.4	562064	2613205	11889343	4.92901e+06	2206.9	24591.4	14305	4223	821647	17419.4	5305714	2576727	1502.2	10992.1	2895.2	3329.9	6.72215e+06	10900.5	1.59374e+06	69447.7	2.40986e+06	493189	5.64567e+06	1660.2	3236296	1.28502e+06	1561.5	7591.4	8095	504174	8422.4	1733.1	3628.2
7606	16728555	12082	25789.5	16634.8	4313.9	22092.5	10866.3	12352.9	3.01003e+06	10352524	7871.2	4084.1	2053.4	6322.1	17384.4	1159.5	5094.6	3.7607e+06	11206	2206.9	24591.4	14305	4223	1452.9	17419.4	3591.8	5064.5	3.23323e+06	5719866	2895.2	3329.9	882.2	10900.5	499980	14343.6	21454.7	1102.5	6280.6	1660.2	733133	1817.6	1.37938e+06	7591.4	8095	5308.5	8422.4	1733.1	3628.2
7607	27646620	3716613	9456107	16634.8	4313.9	22092.5	10866.3	12352.9	808141	1.32389e+06	7871.2	2.91842e+06	2053.4	6322.1	2297067	3.92532e+06	5094.6	4.03969e+06	6.25107e+06	2206.9	24591.4	14305	4223	2329791	4.05882e+06	3591.8	5.91872e+06	2084337	4.41807e+06	2895.2	3329.9	3.76882e+06	10900.5	609159	1.06025e+06	960905	692529	6280.6	1660.2	898807	1.06148e+06	805049	7591.4	8095	5308.5	128319	1733.1	3628.2
7608	17159.9	10382154	24074566	16634.8	4313.9	22092.5	10866.3	12352.9	5698.6	4776.2	7871.2	4084.1	1.82477e+06	6322.1	17190656	1159.5	5094.6	3730.3	9564094	709749	24591.4	14305	4223	1452.9	7.15505e+06	3591.8	7.76865e+06	1502.2	10992.1	2895.2	3329.9	882.2	10900.5	1264.5	556871	3.00665e+06	1102.5	6280.6	379798	13339.9	1817.6	1561.5	7591.4	8095	5308.5	1.12658e+06	1733.1	3628.2
7609	17159.9	12082	25789.5	16634.8	4313.9	22092.5	10866.3	12352.9	5698.6	4776.2	7871.2	4084.1	2053.4	6322.1	17384.4	1.10374e+06	5094.6	3730.3	11206	2206.9	24591.4	14305	4223	2158020	17419.4	3591.8	5064.5	1502.2	10992.1	2895.2	3329.9	882.2	10900.5	1264.5	14343.6	21454.7	3458700	6280.6	1660.2	13339.9	1817.6	1561.5	7591.4	8095	5308.5	8422.4	1733.1	3628.2
7610	16200611	12082	25789.5	12770376	4313.9	22092.5	10866.3	12352.9	7.94462e+06	4776.2	7871.2	4084.1	2053.4	6322.1	17384.4	9805181	5094.6	11735596	11206	2206.9	24591.4	14305	4223	43150.5	17419.4	3591.8	5064.5	1502.2	4291180	2.36665e+06	3329.9	882.2	788486	178985	14343.6	21454.7	583302	6280.6	1660.2	1.06577e+06	1817.6	1561.5	7591.4	8095	5308.5	8422.4	1733.1	3628.2
7701	17159.9	8267665	7.86807e+06	11322677	2287362	13008694	1.2278e+06	9349735	4786646	4776.2	2.51307e+06	6118154	3871092	2.18132e+06	5764703	2.01619e+06	2.97464e+06	2823154	8805770	13639093	9247859	5357349	10406349	10938703	2.845e+06	3231978	3186837	1502.2	10992.1	4766209	5170466	3.5294e+06	5695558	10158898	12235796	5.84743e+06	9276842	5588067	5507261	13339.9	6.31579e+06	1561.5	4760479	6024101	4264085	1151995	6.08545e+06	5.02137e+06
7702	7.16128e+06	12082	25789.5	16634.8	3.98825e+06	22092.5	10866.3	12352.9	5698.6	4.54829e+06	7871.2	4084.1	2053.4	6322.1	17384.4	1.2218e+06	78257.7	3730.3	11206	2206.9	24591.4	14305	4223	3.13214e+06	17419.4	3591.8	5064.5	4.01478e+06	3.7033e+06	2895.2	3329.9	882.2	10900.5	1264.5	14343.6	21454.7	1.37758e+06	6280.6	1660.2	3879518	1817.6	5.74355e+06	7591.4	8095	2.13673e+06	8422.4	1733.1	3628.2
7703	17159.9	12082	1.77759e+06	16634.8	4315158	22092.5	13364628	5263897	1.17356e+06	2.65062e+06	7871.2	2.97486e+06	2269873	6322.1	1.4264e+06	1.92715e+06	603070	3.37178e+06	11206	4.81958e+06	8419428	14305	4223	2660332	4.58725e+06	3591.8	254015	1.01628e+06	10992.1	2895.2	1.37478e+06	1.45288e+06	10900.5	3.07461e+06	14343.6	1.965e+06	1.6812e+06	6280.6	892106	13339.9	1.64427e+06	2.58186e+06	7591.4	3618167	128169	1.23345e+06	2.1288e+06	3628.2
7704	8728370	7.92887e+06	784567	6.17532e+06	6.23778e+06	6.34982e+06	10866.3	3.49562e+06	1.71249e+06	1.14444e+06	2.04348e+06	952573	2.20792e+06	3136784	2721784	1.71834e+06	2248878	676216	1.37133e+06	3.86659e+06	24591.4	2821555	4.89885e+06	2.35567e+06	1.5273e+06	2.21634e+06	963896	662687	1.01695e+06	2.28257e+06	834405	917688	5630260	14089.2	1.06876e+06	1521514	1.72936e+06	5264226	3728743	1.85679e+06	424941	165313	1.17287e+06	8095	5.86579e+06	1.91966e+06	5152316	3.58216e+06
7705	3.1173e+06	12082	25789.5	5101115	2629642	22092.5	10866.3	4352675	5698.6	4776.2	7871.2	922528	2.60147e+06	277060	17384.4	644106	2925810	3730.3	11206	3.66894e+06	24591.4	14305	2.63006e+06	2380238	17419.4	3591.8	5064.5	1502.2	663224	1.33219e+06	252057	1.06529e+06	5217406	1264.5	14343.6	21454.7	2.3466e+06	6280.6	3.24261e+06	1.29566e+06	463872	1561.5	7591.4	8095	990844	8422.4	2539547	2.92169e+06
7802	1293293	2.33267e+06	25789.5	1.05703e+06	2.79031e+06	22092.5	10866.3	2.76482e+06	1.16196e+06	715494	364629	998112	184451	6322.1	529122	312389	777922	671736	960160	395163	24591.4	14305	4223	435890	1.02872e+06	529561	5064.5	546060	466061	274204	612773	763823	1.115e+06	1.3672e+06	504886	21454.7	320542	707739	34619.3	343040	222465	444009	7591.4	8095	582143	1.2711e+06	793068	3628.2
7803	800508	834729	1110440	1108579	1.68262e+06	22092.5	10866.3	1.61957e+06	619595	570998	7871.2	991402	96820.3	6322.1	17384.4	256598	787217	555680	562938	467852	24591.4	14305	4223	1.0191e+06	17419.4	3591.8	301639	453074	291145	779868	513852	798876	1.3732e+06	203206	241641	484692	813686	6280.6	333160	469390	532049	331968	7591.4	8095	817020	8422.4	1.1472e+06	3628.2
7804	1.29007e+06	2.53971e+06	2.32426e+06	2.02183e+06	2652887	1.96003e+06	1.03151e+06	2.522e+06	1.04856e+06	2.02437e+06	575546	1925110	160576	6322.1	1.44506e+06	763200	1.91945e+06	759949	1.26476e+06	334269	1.90078e+06	406028	1.72226e+06	1.36114e+06	2705309	908870	534048	1.28985e+06	719478	1.00566e+06	1041872	1.53788e+06	1.88851e+06	310482	895704	666183	664129	1.59447e+06	246437	614497	472515	630793	256800	243739	1.5359e+06	2.43415e+06	1813564	1517972
7806	17159.9	12082	25789.5	16634.8	1.48442e+06	22092.5	10866.3	1.42617e+06	5698.6	4776.2	7871.2	4084.1	2053.4	6322.1	17384.4	1159.5	535243	3730.3	11206	2206.9	24591.4	14305	4223	1452.9	17419.4	3591.8	5064.5	1502.2	10992.1	2895.2	195314	882.2	10900.5	1264.5	14343.6	21454.7	1102.5	6280.6	1660.2	13339.9	1817.6	1561.5	7591.4	8095	447749	8422.4	768678	3628.2
7807	17159.9	1.33946e+06	1.60777e+06	16634.8	1.579e+06	22092.5	10866.3	12352.9	5698.6	428564	7871.2	877625	43725.2	6322.1	17384.4	1159.5	331790	3730.3	260801	818508	24591.4	14305	4223	1452.9	17419.4	3591.8	343432	645640	10992.1	2895.2	3329.9	609909	10900.5	1264.5	344350	21454.7	1102.5	6280.6	687883	13339.9	1.34958e+06	1.0498e+06	7591.4	8095	1.18884e+06	8422.4	1733.1	3628.2
7808	1.60299e+06	860054	1221502	16634.8	1.41848e+06	1.03488e+06	1.92971e+06	12352.9	5698.6	4776.2	7871.2	412166	2053.4	6322.1	17384.4	243393	799758	3730.3	1057218	2206.9	1.96583e+06	965841	4223	1.1454e+06	17419.4	3591.8	484236	1502.2	824328	2895.2	3329.9	479418	10900.5	1264.5	1.17409e+06	21454.7	541379	6280.6	1660.2	892044	771330	1561.5	639288	946851	261071	8422.4	1733.1	3628.2
7809	17159.9	12082	25789.5	16634.8	4313.9	22092.5	10866.3	12352.9	5698.6	4776.2	7871.2	6.11618e+06	2053.4	6322.1	17384.4	887985	5094.6	3730.3	11206	2206.9	24591.4	14305	4223	4512.1	17419.4	3591.8	5064.5	1502.2	10992.1	2895.2	3329.9	1.92771e+06	10900.5	1264.5	14343.6	21454.7	380166	6280.6	1660.2	13339.9	1.02157e+06	1561.5	7591.4	8095	5308.5	8422.4	1733.1	3628.2
7810	17159.9	12082	25789.5	16634.8	4313.9	22092.5	10866.3	12352.9	5698.6	4776.2	7871.2	4648722	2053.4	6322.1	17384.4	604363	5094.6	3730.3	11206	2206.9	24591.4	14305	4223	590.6	17419.4	3591.8	5064.5	1502.2	10992.1	2895.2	3329.9	1.51278e+06	10900.5	1264.5	14343.6	21454.7	422378	6280.6	1660.2	13339.9	630573	1561.5	7591.4	8095	5308.5	8422.4	1733.1	3628.2
7811	723778	12082	25789.5	961031	4313.9	22092.5	10866.3	1.3938e+06	5698.6	4776.2	7871.2	511945	2053.4	6322.1	17384.4	1159.5	5094.6	3730.3	11206	2206.9	24591.4	14305	4223	1452.9	17419.4	3591.8	5064.5	1502.2	10992.1	405997	392975	404602	595377	1264.5	14343.6	21454.7	1102.5	6280.6	1660.2	224005	296287	1561.5	7591.4	8095	5308.5	8422.4	664302	3628.2
8001	17159.9	2.46282e+06	25789.5	4.27322e+06	165115	22092.5	10866.3	107540	1726883	5154322	4974417	3.43747e+06	94564.7	2588384	903978	3.06864e+06	1.13085e+06	981478	1.07033e+06	2853.1	24591.4	14305	2.32951e+06	1.05492e+06	1011002	1.6168e+06	5064.5	1.21841e+06	10992.1	3.01223e+06	95445.2	780702	2.75054e+06	1264.5	675025	21454.7	2036033	1.5791e+06	389612	13339.9	1.13963e+06	2.14475e+06	7591.4	8095	1.94112e+06	1.96803e+06	974858	1.84711e+06
8002	17159.9	12082	25789.5	16634.8	315607	22092.5	10866.3	12352.9	5698.6	412839	7871.2	526567	2053.4	6322.1	17384.4	213850	1.15356e+06	3730.3	11206	2206.9	24591.4	14305	4223	6988.2	17419.4	3591.8	5064.5	35717.3	10992.1	2895.2	3329.9	125074	10900.5	1264.5	14343.6	21454.7	67644.9	6280.6	1660.2	13339.9	61251.9	8727.6	7591.4	8095	557321	8422.4	1733.1	3628.2
8003	7.25975e+06	12082	6707853	14022901	6264872	22092.5	10866.3	8646431	12937802	6.10636e+06	10141559	17109870	7780020	17195594	11683483	12597336	5.22761e+06	7439738	11206	2.75658e+06	24591.4	14305	6.75637e+06	7.30333e+06	5.37438e+06	2.12359e+06	5.88523e+06	3.6043e+06	5.04476e+06	7265408	2781294	4548108	13457113	3.16361e+06	14343.6	7160963	5274417	13835845	6176057	5711300	6364664	10136217	7591.4	8095	8630390	5588771	2.54948e+06	6829087
8005	17159.9	12082	3.94917e+06	16634.8	4159037	22092.5	10866.3	2.93562e+06	5698.6	4776.2	1.76765e+06	1.54912e+06	262768	6322.1	17384.4	790552	333361	3730.3	11206	24769.6	24591.4	14305	4223	57831.9	17419.4	307461	35638.1	1502.2	10992.1	2895.2	42669.3	40897	10900.5	1264.5	14343.6	444989	49374.4	799095	47588.2	13339.9	64417.1	1561.5	7591.4	8095	59472	8422.4	693056	3628.2
8006	17159.9	12082	25789.5	16634.8	16494.7	22092.5	10866.3	24822.7	5698.6	203088	7871.2	438800	83974.4	6322.1	17384.4	406434	352665	3730.3	11206	247747	24591.4	14305	4223	58941.6	17419.4	3591.8	5064.5	42330.5	10992.1	2895.2	99070.3	82867	10900.5	1264.5	14343.6	21454.7	127139	6280.6	223268	13339.9	23133.2	9411	7591.4	8095	614784	8422.4	219142	3628.2
8007	17159.9	12082	25789.5	16634.8	4313.9	22092.5	10866.3	148920	963131	633241	1.17459e+06	1.26342e+06	810497	6322.1	17384.4	767685	5094.6	610815	11206	734435	24591.4	14305	4223	195028	17419.4	599725	5064.5	25082.5	10992.1	2895.2	14186.5	236314	10900.5	1264.5	14343.6	21454.7	362355	481338	81434.8	13339.9	167278	62765.6	7591.4	8095	5308.5	8422.4	714885	3628.2
8008	17159.9	12082	25789.5	688913	4313.9	22092.5	10866.3	512137	5698.6	4776.2	7871.2	449965	50840.3	6322.1	17384.4	1159.5	5094.6	3730.3	11206	101596	24591.4	14305	4223	1452.9	17419.4	3591.8	5064.5	1502.2	10992.1	209192	236104	352682	302123	1264.5	14343.6	21454.7	1102.5	6280.6	28641	13339.9	6032	1561.5	7591.4	8095	5308.5	8422.4	9104.9	3628.2
8102	17159.9	2.60132e+06	1.85568e+06	3166777	2357605	22092.5	10866.3	1.82139e+06	5698.6	4776.2	1.32708e+06	1.14365e+06	2053.4	6322.1	17384.4	1.24072e+06	927342	3730.3	39478.8	2206.9	24591.4	14305	4223	320923	17419.4	349620	520802	1502.2	10992.1	209305	417062	647253	1.11752e+06	1264.5	231842	1.99065e+06	28185.6	111546	1660.2	13339.9	147079	1561.5	7591.4	8095	1.16932e+06	8422.4	178074	3628.2
8103	17159.9	12082	25789.5	16634.8	472716	22092.5	10866.3	12352.9	5698.6	1.06456e+06	7871.2	4084.1	2053.4	6322.1	17384.4	1159.5	1.01172e+06	3730.3	11206	2206.9	24591.4	14305	4223	1452.9	17419.4	3591.8	5064.5	146512	10992.1	2895.2	3329.9	882.2	10900.5	1264.5	14343.6	21454.7	1102.5	6280.6	1660.2	13339.9	1817.6	415734	7591.4	8095	569317	8422.4	1733.1	3628.2
8104	17159.9	12082	2.00703e+06	2292719	2.14048e+06	22092.5	10866.3	942943	1.39771e+06	1.0437e+06	2.02534e+06	2.58966e+06	566254	6322.1	1639203	2.25944e+06	1.56445e+06	877510	11206	327527	24591.4	14305	4223	701084	610900	365165	1.00363e+06	242790	10992.1	641088	325656	1.16799e+06	720924	4634.3	14343.6	1.47917e+06	141173	93430.3	596649	13339.9	404306	435626	7591.4	8095	580349	173996	38785.7	3628.2
8105	17159.9	7.74184e+06	5470474	6.54771e+06	8.21035e+06	22092.5	10866.3	8326077	5698.6	2.17847e+06	1.17537e+06	2.20216e+06	1.75267e+06	6322.1	2.94433e+06	1.17868e+06	1.97496e+06	3730.3	532345	525346	24591.4	14305	4223	761376	17427.1	455764	118389	13428.5	10992.1	1.01412e+06	767380	930285	537040	1264.5	1.2257e+06	2.04138e+06	1.43375e+06	2599882	1.66477e+06	13339.9	738934	1.41086e+06	7591.4	8095	33673.9	849388	139254	3628.2
8106	17159.9	12082	25789.5	16634.8	4313.9	22092.5	10866.3	12352.9	5698.6	4776.2	7871.2	811032	107129	6322.1	17384.4	1159.5	5094.6	3730.3	11206	78475.7	24591.4	14305	4223	1452.9	17419.4	3591.8	5064.5	1502.2	10992.1	2895.2	3329.9	15006	10900.5	1264.5	14343.6	21454.7	1102.5	6280.6	183327	13339.9	396389	1561.5	7591.4	8095	5308.5	8422.4	1733.1	3628.2
8107	17159.9	1.20082e+06	858017	1.09088e+06	4313.9	22092.5	10866.3	545540	5698.6	4776.2	1.02231e+06	1.32358e+06	1.04012e+06	6322.1	17384.4	841169	5094.6	3730.3	272506	1398368	24591.4	14305	4223	435301	17419.4	516690	287686	1502.2	10992.1	302604	310794	454830	1.15179e+06	1264.5	1.27826e+06	1827347	93060	16061.2	1.43039e+06	13339.9	398930	1561.5	7591.4	8095	5308.5	8422.4	304219	3628.2
8201	17159.9	12082	25789.5	2.20878e+06	2.41105e+06	22092.5	10866.3	1.81093e+06	2.00411e+06	1.04361e+06	7871.2	2282823	3.74939e+06	6322.1	2.42494e+06	2.31641e+06	1.9472e+06	522102	11206	1906430	24591.4	14305	4223	556119	1.4017e+06	3591.8	5064.5	190056	10992.1	588063	568976	1.17054e+06	619961	15374.4	14343.6	21454.7	256034	6280.6	874046	13339.9	494872	24946	7591.4	8095	1.73796e+06	778286	650319	3628.2
8202	17159.9	12082	25789.5	16634.8	4313.9	22092.5	10866.3	210239	5698.6	91158.6	7871.2	235414	116451	6322.1	17384.4	1159.5	5094.6	3730.3	11206	336122	24591.4	14305	4223	1452.9	17419.4	3591.8	5064.5	67434.1	10992.1	2895.2	81964.6	125196	10900.5	1264.5	14343.6	21454.7	1102.5	6280.6	370810	13339.9	23991.9	193090	7591.4	8095	5308.5	8422.4	5845.1	3628.2
8203	17159.9	12082	25789.5	16634.8	4313.9	22092.5	10866.3	12352.9	5698.6	221838	7871.2	276038	46303.3	6322.1	17384.4	223705	5094.6	3730.3	11206	48910.6	24591.4	14305	4223	134796	17419.4	3591.8	5064.5	43588	10992.1	2895.2	3329.9	131530	10900.5	1264.5	14343.6	21454.7	125135	6280.6	100191	13339.9	77333.2	160517	7591.4	8095	5308.5	8422.4	1733.1	3628.2
8204	17159.9	12082	25789.5	16634.8	4313.9	22092.5	10866.3	12352.9	5698.6	4776.2	7871.2	4084.1	2053.4	1.07126e+06	17384.4	1159.5	5094.6	3730.3	11206	2206.9	24591.4	14305	845254	1452.9	17419.4	3591.8	5064.5	1502.2	10992.1	2895.2	3329.9	882.2	10900.5	1264.5	14343.6	21454.7	1102.5	6280.6	1660.2	13339.9	1817.6	1561.5	7591.4	8095	5308.5	8422.4	1733.1	816289
8301	1.39596e+06	958638	2.15875e+06	1.92539e+06	1.71345e+06	22092.5	10866.3	1896684	814552	730220	1.34692e+06	1.22229e+06	2053.4	406302	839095	944471	914381	420987	1.11484e+06	2206.9	24591.4	14305	765541	466105	1.2425e+06	1227360	928451	466447	295536	424296	556654	778015	578318	225826	604318	904688	614889	1.37483e+06	1660.2	835767	271776	136090	7591.4	8095	789076	1.04556e+06	886054	1.35654e+06
8302	777296	2.61332e+06	1.41702e+06	1.0707e+06	438413	1.08882e+06	1.74122e+06	1.04652e+06	2.3793e+06	3.37324e+06	2.62543e+06	2.85706e+06	2.67196e+06	2.55537e+06	2179630	2610041	2.55781e+06	1.80658e+06	1.68185e+06	2682629	1.05481e+06	1.28713e+06	1777649	1.83842e+06	3047050	2.77106e+06	2.17079e+06	1.57979e+06	1130336	1.56114e+06	1.93484e+06	2.14404e+06	2.22578e+06	625015	1250963	2836870	824025	2.02659e+06	1667425	1.05566e+06	798272	961636	912572	692373	2.9859e+06	2203250	2.41429e+06	2.92644e+06
8303	17159.9	12082	2.34388e+06	2.69509e+06	3.51174e+06	22092.5	10866.3	1.12781e+06	2695129	1.78986e+06	762468	2.88365e+06	3.12849e+06	2.79724e+06	3.40917e+06	2.79728e+06	2491404	1.65196e+06	11206	1.51001e+06	24591.4	14305	3.50959e+06	1.94947e+06	2691652	126167	1.26671e+06	663971	956167	1.60521e+06	1.10298e+06	1.64249e+06	2.16332e+06	416198	14343.6	1.00754e+06	2.84287e+06	1.00382e+06	3426119	859551	1.517e+06	1.14297e+06	7591.4	8095	2.54642e+06	1.27275e+06	1.91603e+06	731620
8304	2.56592e+06	1.52988e+06	3.60912e+06	16634.8	5.17408e+06	22092.5	10866.3	3361086	1.92824e+06	1.09774e+06	1454137	2.3089e+06	2.55869e+06	1099881	2.05142e+06	1.9264e+06	1.41447e+06	1205374	426263	2.90408e+06	24591.4	14305	1.24608e+06	1.37466e+06	1.8968e+06	1.19946e+06	1.03725e+06	359465	615598	2895.2	759530	1.16185e+06	10900.5	263322	1.62743e+06	2.6687e+06	776723	482249	3.5754e+06	13339.9	957856	167125	7591.4	8095	279146	151118	996638	1.05773e+06
8305	17159.9	12082	2.43578e+06	16634.8	1649793	22092.5	10866.3	411559	1.15156e+06	966472	1409747	2.33032e+06	1.02961e+06	206171	1.10651e+06	760350	1.42803e+06	413326	11206	800884	24591.4	14305	2.24768e+06	918654	1.38486e+06	1.09648e+06	1186000	616918	10992.1	2895.2	726085	838021	10900.5	26555	14343.6	1.24932e+06	1.70568e+06	2.34002e+06	1651309	13339.9	793128	1255397	7591.4	8095	102603	77663.7	705334	256998
8306	1.65629e+06	12082	2930769	16634.8	575357	22092.5	10866.3	2.18793e+06	667887	964247	703387	1.04242e+06	737915	488727	1.13096e+06	995866	976923	213182	11206	1.06902e+06	24591.4	14305	2.02097e+06	558892	779856	68676.6	648214	374446	534420	2895.2	554368	925852	10900.5	48665.9	14343.6	1.53539e+06	1.27604e+06	1.39903e+06	1290744	13339.9	725634	842575	7591.4	8095	597903	1.58795e+06	514657	582088
8308	17159.9	12082	25789.5	16634.8	2.24967e+06	22092.5	10866.3	12352.9	5698.6	4776.2	7871.2	749015	602833	6322.1	17384.4	163361	938341	3730.3	11206	678879	24591.4	14305	4223	272033	17419.4	3591.8	5064.5	1502.2	10992.1	2895.2	3329.9	170504	10900.5	1264.5	14343.6	21454.7	260342	6280.6	703034	13339.9	22485.9	1561.5	7591.4	8095	28260.1	8422.4	1733.1	3628.2
8309	17159.9	12082	25789.5	16634.8	75395.3	22092.5	10866.3	1.49977e+06	1.45927e+06	2174145	1.44705e+06	594890	2153603	488001	878607	1.08483e+06	699058	943926	11206	805237	24591.4	14305	1601384	1.32586e+06	1.19991e+06	549095	5064.5	897137	751912	2895.2	772722	27163.4	10900.5	410405	14343.6	21454.7	903902	2.08428e+06	2069038	679736	429182	1.95795e+06	7591.4	8095	860329	853049	679830	622048
8310	17159.9	12082	25789.5	16634.8	4313.9	22092.5	10866.3	12352.9	5698.6	4776.2	7871.2	1.35247e+06	2.89604e+06	6322.1	17384.4	773504	5094.6	3730.3	11206	1.05456e+06	24591.4	14305	4223	217664	17419.4	3591.8	5064.5	1502.2	10992.1	2895.2	3329.9	428300	10900.5	1264.5	14343.6	21454.7	598813	6280.6	1285242	13339.9	475283	1561.5	7591.4	8095	5308.5	8422.4	1733.1	3628.2
8311	17159.9	12082	25789.5	16634.8	4313.9	22092.5	10866.3	12352.9	5698.6	87185.6	7871.2	406424	2053.4	6322.1	17384.4	169267	5094.6	3730.3	11206	2206.9	24591.4	14305	4223	425288	17419.4	3591.8	5064.5	229266	10992.1	2895.2	3329.9	180429	10900.5	1264.5	14343.6	21454.7	111481	6280.6	1660.2	13339.9	103073	235729	7591.4	8095	5308.5	8422.4	1733.1	3628.2
8312	17159.9	2.92315e+06	25789.5	16634.8	4313.9	22092.5	978132	951204	1.29376e+06	358467	7871.2	640240	919088	6322.1	502657	1159.5	5094.6	1.29496e+06	861154	1.69893e+06	1.57833e+06	14305	4223	1452.9	207128	3591.8	5064.5	7880.2	10992.1	2895.2	263842	456523	10900.5	120763	525803	21454.7	1102.5	6280.6	1210500	13339.9	422113	189735	7591.4	1.3318e+06	5308.5	2068765	957394	3628.2
8313	17159.9	12082	25789.5	16634.8	4313.9	22092.5	10866.3	268957	5698.6	4776.2	7871.2	351594	2053.4	6322.1	17384.4	17009	5094.6	3730.3	11206	2206.9	24591.4	14305	4223	154831	17419.4	3591.8	5064.5	1502.2	10992.1	2895.2	178272	63142.7	10900.5	1264.5	14343.6	21454.7	30055.8	6280.6	1660.2	13339.9	40628.8	1561.5	7591.4	8095	5308.5	8422.4	257870	3628.2
8401	4011298	6628992	7.66758e+06	3.03345e+06	4.62566e+06	3678937	4.0224e+06	3.21284e+06	3.25663e+06	2.31853e+06	2.00985e+06	2.30931e+06	5.23529e+06	1.10326e+06	3.5955e+06	1.31493e+06	6624926	5.30829e+06	5067670	6452765	3.86439e+06	4.11351e+06	4307443	3.30718e+06	10123354	909790	6072483	3182912	3948800	4419667	3.32662e+06	726132	7.54403e+06	994982	2.5088e+06	4.91364e+06	2291534	1463890	5.30814e+06	3173591	3.16335e+06	1.43521e+06	2.43827e+06	2440403	8730886	8412568	4.34128e+06	6347855
8404	17159.9	12082	25789.5	926131	4313.9	22092.5	2606598	242038	5698.6	308403	7871.2	316568	1.02773e+06	6322.1	244450	77064.9	5094.6	3730.3	11206	1.7879e+06	1.50929e+06	14305	4223	212365	1.92683e+06	3591.8	5064.5	536207	10992.1	486070	308586	439130	458960	1264.5	14343.6	21454.7	135549	6280.6	457972	13339.9	191828	101882	7591.4	1.06105e+06	5308.5	347769	127120	3628.2
8501	17159.9	12082	25789.5	16634.8	86265.3	22092.5	10866.3	12352.9	5698.6	4776.2	753906	4.49703e+06	415857	6322.1	2443241	1159.5	746862	3730.3	11206	1125081	24591.4	14305	4223	1452.9	4757186	569806	5064.5	1502.2	10992.1	2895.2	3329.9	256969	10900.5	1264.5	14343.6	21454.7	1102.5	1.43985e+06	1.11353e+06	13339.9	331789	1561.5	7591.4	8095	796293	506072	1733.1	3628.2
8502	7970505	12965803	12201498	10039138	9329877	8037771	5.32367e+06	12529467	13861391	12248802	13779005	20506702	4547641	6420106	9363688	9373147	11826660	8146364	9000505	3.84355e+06	5.04796e+06	2106474	9158268	4.62677e+06	9920318	10310225	10139562	5691325	6061782	8258001	6.67922e+06	11887405	13371480	1.84102e+06	4.29052e+06	9134509	5361970	5530523	4.91816e+06	4.42941e+06	4560470	2.63794e+06	2.72235e+06	4177920	15474332	11457284	8340454	11216535
8503	436462	12082	25789.5	16634.8	498537	22092.5	10866.3	12352.9	5698.6	4776.2	7871.2	3.47479e+06	2053.4	6322.1	17384.4	244685	1.22243e+06	3730.3	11206	2206.9	24591.4	14305	4223	119279	17419.4	3591.8	5064.5	1502.2	10992.1	2895.2	3329.9	936283	10900.5	1264.5	14343.6	21454.7	1710231	6280.6	1660.2	3.05359e+06	1056481	1561.5	7591.4	8095	1.18293e+06	8422.4	1733.1	3628.2
8504	2.57689e+06	5.10462e+06	3.47288e+06	6390021	9842074	22092.5	10866.3	4725513	3.39166e+06	3122179	4.92542e+06	14670941	9838275	5.18583e+06	6.71517e+06	7969136	5.77357e+06	2098388	1.89146e+06	4.61964e+06	24591.4	14305	8510330	2788797	4.11662e+06	2.46101e+06	3.96144e+06	1.94477e+06	2785198	3.38061e+06	3.43701e+06	6.5532e+06	5639043	711229	2617478	5710366	4886557	5.25999e+06	8730029	925764	3.66274e+06	3563180	7591.4	8095	835429	915976	982300	1.08844e+06
8505	6.77306e+06	9732980	11669535	5113211	8.06988e+06	22092.5	3.74323e+06	9786476	6.04402e+06	7573105	1.71872e+06	12292241	10911001	4794964	5.5894e+06	6.26155e+06	11661657	8.07483e+06	8865906	10537531	12798402	14305	12845142	12124396	13796671	5.38189e+06	11042142	5.87187e+06	7.40152e+06	8.29408e+06	5961003	10894150	14314146	3.98624e+06	9972990	3.60068e+06	14343046	19343820	23119536	5923990	9507548	9629601	7591.4	6.35347e+06	7789503	11079330	7.54678e+06	5912627
8506	2043865	12082	25789.5	3.74255e+06	1000274	22092.5	10866.3	12352.9	5698.6	4776.2	7871.2	2458936	1.52887e+06	6322.1	17384.4	191528	1.57756e+06	3730.3	11206	1.14836e+06	24591.4	14305	4223	6664354	17419.4	3591.8	5064.5	1502.2	1.03184e+06	1.38543e+06	3329.9	738255	3.03967e+06	1264.5	14343.6	21454.7	5.84602e+06	6280.6	2.47017e+06	1.61294e+06	2454254	1561.5	7591.4	8095	1.57102e+06	8422.4	1733.1	3628.2
8507	11180711	13139738	14906644	12691846	17098100	22092.5	10866.3	6.2877e+06	5698.6	1.13118e+06	7871.2	1.45352e+06	2.86597e+06	127654	17384.4	3415165	5870760	3730.3	1.11551e+06	2.7018e+06	24591.4	14305	1621816	986823	1.61646e+06	3591.8	2.6736e+06	1151299	2324918	3.61585e+06	2.46547e+06	3.66466e+06	1.20674e+06	1264.5	3401378	2.73566e+06	1156970	6280.6	2222504	1.25125e+06	2146283	1.03809e+06	7591.4	8095	1.78725e+06	2.14096e+06	978158	160208
8508	17159.9	12082	615105	475120	1.59486e+06	22092.5	5.28226e+06	748998	528423	1.19912e+06	7871.2	785369	1.68647e+06	6322.1	1.60452e+06	829221	1.26028e+06	845552	11206	2.78702e+06	2.55973e+06	14305	4223	2729408	2653214	3591.8	406300	957818	10992.1	962681	604575	726956	1.44659e+06	607703	14343.6	1.72551e+06	594150	6280.6	995259	13339.9	623382	472283	7591.4	1.94253e+06	550639	2.07129e+06	1.09772e+06	3628.2
8510	2.97089e+06	4.26174e+06	25789.5	1.52297e+06	4313.9	22092.5	10866.3	771156	5698.6	165930	7871.2	633472	2053.4	6322.1	17384.4	353590	5094.6	3730.3	1.21035e+06	2206.9	24591.4	14305	4223	183589	17419.4	3591.8	5064.5	203706	534422	762397	281634	2.0189e+06	699601	1264.5	682370	21454.7	653459	6280.6	1660.2	579909	569102	23842.7	7591.4	8095	5308.5	8422.4	1.00182e+06	3628.2
8511	17159.9	12082	6.25288e+06	16634.8	4313.9	22092.5	4.65488e+06	9952143	5698.6	619266	2348897	5991587	7.83421e+06	6322.1	1.35653e+06	608735	5094.6	3730.3	11206	8082897	2.50136e+06	14305	4223	1.79503e+06	2.61562e+06	1.79255e+06	1.71984e+06	544238	10992.1	2895.2	935256	1.96929e+06	10900.5	1264.5	14343.6	3.85436e+06	683296	291425	7026148	13339.9	2492369	1.19828e+06	7591.4	2.75917e+06	5308.5	1.72091e+06	611745	3628.2
8512	17159.9	12082	25789.5	16634.8	4313.9	22092.5	10866.3	3.84662e+06	5698.6	4776.2	2.9784e+06	4084.1	2542119	5001109	17384.4	1159.5	5094.6	3730.3	11206	1.39568e+06	24591.4	14305	3.71678e+06	1452.9	17419.4	1.3137e+06	5064.5	1502.2	10992.1	2895.2	1.67042e+06	882.2	10900.5	1264.5	14343.6	21454.7	1102.5	4.35213e+06	4260960	13339.9	1817.6	1561.5	7591.4	8095	5308.5	8422.4	1.40396e+06	2.54654e+06
8513	17159.9	12082	25789.5	16634.8	4313.9	22092.5	10866.3	12352.9	5698.6	4776.2	7871.2	855135	312571	6322.1	17384.4	1159.5	5094.6	3730.3	11206	532745	24591.4	14305	4223	1452.9	17419.4	3591.8	5064.5	1502.2	10992.1	2895.2	3329.9	356614	10900.5	1264.5	14343.6	21454.7	1102.5	6280.6	440032	13339.9	499910	1561.5	7591.4	8095	5308.5	8422.4	1733.1	3628.2
8514	17159.9	12082	25789.5	16634.8	4313.9	22092.5	10866.3	12352.9	5698.6	4776.2	2.14471e+06	4397224	2053.4	6322.1	17384.4	625777	5094.6	3730.3	11206	2206.9	24591.4	14305	4223	284990	17419.4	4.85219e+06	5064.5	1502.2	10992.1	2895.2	3329.9	6.53029e+06	10900.5	1264.5	14343.6	21454.7	1.27375e+06	640028	1660.2	13339.9	761035	1561.5	7591.4	8095	5308.5	8422.4	1733.1	3628.2
8515	1.71677e+06	3.50944e+06	25789.5	16634.8	4313.9	22092.5	10866.3	12352.9	5698.6	944984	7871.2	2.22157e+06	2053.4	6322.1	17384.4	225966	5094.6	3730.3	1.59157e+06	2206.9	24591.4	14305	4223	559548	17419.4	3591.8	5064.5	445440	10992.1	2895.2	3329.9	2107597	10900.5	1264.5	490458	21454.7	1.47341e+06	6280.6	1660.2	3.28372e+06	930347	516717	7591.4	8095	5308.5	8422.4	1733.1	3628.2
8601	17159.9	12082	18519984	1.33144e+06	20690920	13653675	1.58332e+06	22493978	5698.6	20929212	22100924	11348345	4.11069e+06	17831092	9396177	6.88484e+06	11066118	3730.3	11206	918141	1.69615e+06	11752041	18961356	9324645	3.15147e+06	8684064	4.91974e+06	5757856	10992.1	1.91325e+06	2.21514e+06	11401258	1.02055e+06	1264.5	14343.6	1.25564e+06	244903	2.07427e+06	401338	13339.9	247044	391221	7591.4	2.09133e+06	16805312	397998	7.00917e+06	5425013
8604	17159.9	12082	25789.5	16634.8	8104936	2010965	10866.3	12352.9	5698.6	4776.2	3.04925e+06	5.4106e+06	2053.4	5136775	17384.4	3.87703e+06	6458276	3730.3	11206	2206.9	24591.4	6.92399e+06	7439347	3.8587e+06	17419.4	4652189	5064.5	1502.2	10992.1	2895.2	3329.9	3.6924e+06	10900.5	1264.5	14343.6	21454.7	6951.9	3649814	1660.2	13339.9	100559	1561.5	7591.4	8095	9097048	8422.4	1733.1	1.37656e+06
8605	17159.9	2.11543e+06	25789.5	16634.8	1.56486e+06	22092.5	10866.3	815441	5698.6	1558918	1097193	2.19958e+06	743188	6322.1	17384.4	874512	4911902	3730.3	1.58328e+06	626499	24591.4	14305	4223	1.56241e+06	17419.4	1073836	5064.5	1.87885e+06	10992.1	2895.2	396202	2.06843e+06	10900.5	1264.5	14343.6	21454.7	227996	562736	644010	13339.9	150749	234517	7591.4	8095	2.76687e+06	8422.4	1.21657e+06	3628.2
8607	17159.9	12082	25789.5	16634.8	1431319	22092.5	11930215	1.64018e+06	5698.6	4776.2	7871.2	4084.1	703040	6322.1	17384.4	437995	1.96437e+06	3730.3	11206	3.01033e+06	6.10329e+06	14305	4223	1646832	17419.4	3591.8	5064.5	1502.2	10992.1	2895.2	1.17375e+06	882.2	10900.5	1264.5	14343.6	21454.7	2.24522e+06	6280.6	1056698	13339.9	1817.6	1561.5	7591.4	4908133	2.82733e+06	8422.4	3299088	3628.2
8608	17159.9	12082	25789.5	16634.8	4362336	22092.5	10866.3	12352.9	5698.6	2.19971e+06	7871.2	1.71179e+06	1.97868e+06	6322.1	17384.4	1159.5	745950	3730.3	11206	3.84171e+06	24591.4	14305	4223	1452.9	17419.4	3591.8	5064.5	883446	10992.1	2895.2	3329.9	1.037e+06	10900.5	1264.5	14343.6	21454.7	1102.5	6280.6	5.79625e+06	13339.9	3.92342e+06	2.23141e+06	7591.4	8095	3.05676e+06	8422.4	1733.1	3628.2
8609	17159.9	12082	25789.5	16634.8	1189562	22092.5	10866.3	12352.9	5698.6	4776.2	7871.2	1.62625e+06	2053.4	6322.1	17384.4	1.20326e+06	1.95265e+06	3730.3	11206	2206.9	24591.4	14305	4223	80362.7	17419.4	3591.8	5064.5	1502.2	10992.1	2895.2	3329.9	186004	10900.5	1264.5	14343.6	21454.7	16258.9	6280.6	1660.2	13339.9	45895.8	1561.5	7591.4	8095	27104.4	8422.4	1733.1	3628.2
8610	17159.9	12082	25789.5	16634.8	4313.9	22092.5	10866.3	12352.9	5698.6	2.17537e+06	7871.2	993620	2053.4	6322.1	17384.4	157650	5094.6	3730.3	11206	2206.9	24591.4	14305	4223	374318	17419.4	3591.8	5064.5	226523	10992.1	2895.2	3329.9	210528	10900.5	1264.5	14343.6	21454.7	110499	6280.6	1660.2	13339.9	246231	571409	7591.4	8095	5308.5	8422.4	1733.1	3628.2
8701	3.14023e+06	12473265	3770100	1.94674e+06	5097986	2.05903e+06	8687927	4.12825e+06	1.22309e+06	2161055	1.59652e+06	2.6458e+06	4847991	429877	1.08759e+06	1.49164e+06	3.35254e+06	976172	1.3634e+06	1.81419e+06	5.23305e+06	1.75695e+06	4.05353e+06	3.79648e+06	2839116	1.77611e+06	923042	1.22957e+06	1.29569e+06	1.82438e+06	1.57905e+06	2.46726e+06	3.32431e+06	955288	1.94654e+06	1.60225e+06	3.47837e+06	799873	2.64484e+06	2.36704e+06	1.50831e+06	922143	739979	4185969	3.3634e+06	3.6655e+06	2.96407e+06	4181628
8703	3.49823e+06	12082	3.0634e+06	2.44902e+06	4.46404e+06	3.69442e+06	6110299	3.48931e+06	1.84762e+06	3603044	2454476	2454479	2.12204e+06	927272	2.3875e+06	3.18191e+06	5.48404e+06	2.60153e+06	11206	11924581	3.63612e+06	985215	2.71031e+06	2.18643e+06	2.80353e+06	2.73412e+06	1.82237e+06	1.62634e+06	1.1771e+06	2215605	1560814	2726287	2537837	509575	14343.6	1347788	1.55134e+06	2.20628e+06	5949847	1.24155e+06	1.25842e+06	809224	1.19633e+06	1.48991e+06	4553396	2539989	2392615	2210554
8704	2.12958e+06	1.32838e+06	2499027	1.43974e+06	2.0241e+06	22092.5	7.24742e+06	2.42642e+06	1.82489e+06	2.63395e+06	477664	1.93401e+06	7541497	478903	1024896	1.23923e+06	2.69861e+06	1683724	497980	5759465	3.36442e+06	14305	2181224	682442	1.58628e+06	1.05411e+06	907169	1.27809e+06	1000694	1.22344e+06	1.00941e+06	1.54098e+06	1.49887e+06	299701	492695	1.71069e+06	1094427	2.27634e+06	7573620	504555	1.15449e+06	886625	7591.4	921840	1.5471e+06	945045	1.36753e+06	850750
8705	376507	2144393	1415784	1908506	2459738	1.69754e+06	10866.3	3.08705e+06	1.25861e+06	1.48438e+06	615563	2.1199e+06	1.97397e+06	6322.1	1.05364e+06	1.06636e+06	3093717	1440609	925065	3245118	24591.4	829616	4223	2.84372e+06	2.05184e+06	965315	1.20128e+06	1.75217e+06	800911	1.88448e+06	955358	1.68607e+06	2271992	285089	1.35984e+06	1.94694e+06	1.85149e+06	1.81e+06	2.6995e+06	190332	1.11168e+06	1.79455e+06	533922	8095	1.66331e+06	1.10204e+06	877589	3628.2
8707	682495	12082	734539	16634.8	634046	22092.5	5191708	1.08183e+06	439531	530995	7871.2	499831	1.84851e+06	6322.1	286688	349643	1.16732e+06	1.11441e+06	11206	2786697	4938777	14305	4223	1312500	1205246	3591.8	97384.6	551524	423328	2895.2	437431	342867	10900.5	295164	14343.6	1.08751e+06	1.40607e+06	6280.6	4695240	586275	787937	1.18161e+06	7591.4	2.63417e+06	602894	650836	715721	3628.2
8708	17159.9	4.49475e+06	25789.5	16634.8	4313.9	22092.5	10866.3	12352.9	5698.6	2.00423e+06	7871.2	1.79809e+06	2.26669e+06	6322.1	17384.4	1159.5	5094.6	3730.3	738899	5.80205e+06	24591.4	14305	4223	1452.9	17419.4	3591.8	5064.5	896430	10992.1	2895.2	3329.9	913250	10900.5	1264.5	187427	21454.7	1102.5	6280.6	2151481	13339.9	343318	250475	7591.4	8095	5308.5	8422.4	1733.1	3628.2
8709	17159.9	3.71929e+06	2.20896e+06	1.5174e+06	4313.9	22092.5	10866.3	12352.9	5698.6	4776.2	7871.2	4084.1	2.338e+06	366672	17384.4	1159.5	5094.6	3730.3	1.37256e+06	6493320	24591.4	14305	1.23887e+06	1452.9	17419.4	3591.8	758275	1502.2	10992.1	643841	3329.9	882.2	1.42388e+06	1264.5	1.41315e+06	1.06648e+06	1102.5	6280.6	1.65151e+06	13339.9	1817.6	1561.5	7591.4	8095	5308.5	8422.4	1733.1	139580
8801	633522	645727	1.19238e+06	646935	1.19086e+06	22092.5	10866.3	821213	114934	789034	7871.2	951923	53151.7	6322.1	297462	262113	1290769	720048	643055	367186	24591.4	14305	2.00096e+06	2.07173e+06	1.11435e+06	3591.8	299766	577860	414207	1.05022e+06	568432	871167	1.43951e+06	272173	303960	201175	523477	6280.6	484534	503855	507711	326739	7591.4	8095	984104	1.02508e+06	1.04788e+06	1735030
8802	257426	12082	492685	241280	696409	22092.5	10866.3	12352.9	420363	379250	7871.2	397091	41553	6322.1	102571	50723.7	1.26692e+06	492692	11206	86069.6	24591.4	14305	1.40799e+06	963051	928535	3591.8	221423	447005	376044	785075	3329.9	498272	1.25697e+06	236856	14343.6	578215	565073	6280.6	487732	422959	334958	323196	7591.4	8095	816231	563493	1733.1	1.00202e+06
8803	1012543	12082	2.00895e+06	1.30481e+06	1.39352e+06	1.94244e+06	1.84528e+06	1.68983e+06	1.70973e+06	2.48758e+06	332278	2.01559e+06	185955	175160	866803	833596	2.84223e+06	1.25502e+06	11206	442658	1.58206e+06	571095	1.86989e+06	2318548	2.52255e+06	789837	1.02873e+06	1.14734e+06	760524	1.64485e+06	1.13256e+06	1.37375e+06	2.67708e+06	285500	14343.6	895470	684250	1.46562e+06	617415	846565	539031	604349	513650	448891	1.98526e+06	1.86104e+06	1.51398e+06	2.47619e+06
8804	427586	468098	1.15079e+06	837232	4313.9	22092.5	10866.3	933010	916893	325593	7871.2	528039	142394	85129.7	112618	246193	5094.6	434612	740383	472633	24591.4	14305	1.69709e+06	1.73965e+06	913791	3591.8	413347	743073	518848	953347	723785	520989	824524	121223	682026	2.13529e+06	683622	6280.6	1.35477e+06	232022	368251	576862	7591.4	8095	5308.5	343352	529424	887928
8805	17159.9	12082	25789.5	16634.8	4313.9	22092.5	10866.3	12352.9	5698.6	50367.3	7871.2	155150	2053.4	6322.1	17384.4	8952.9	5094.6	3730.3	11206	2206.9	24591.4	14305	4223	1209789	17419.4	3591.8	5064.5	139675	10992.1	2895.2	3329.9	142217	10900.5	1264.5	14343.6	21454.7	553764	6280.6	1660.2	13339.9	328316	463604	7591.4	8095	5308.5	8422.4	1733.1	3628.2
8806	17159.9	12082	25789.5	16634.8	4313.9	22092.5	10866.3	12352.9	5698.6	4776.2	7871.2	61652.2	1771.6	6322.1	17384.4	1159.5	5094.6	3730.3	11206	216056	24591.4	14305	4223	1452.9	17419.4	3591.8	5064.5	1502.2	10992.1	2895.2	3329.9	210102	10900.5	1264.5	14343.6	21454.7	1102.5	6280.6	354521	13339.9	151718	1561.5	7591.4	8095	5308.5	8422.4	1733.1	3628.2
8807	17159.9	12082	25789.5	16634.8	4313.9	22092.5	10866.3	12352.9	5698.6	4776.2	7871.2	82146.4	28329.3	6322.1	17384.4	1159.5	5094.6	3730.3	11206	96946.9	24591.4	14305	4223	1452.9	17419.4	3591.8	5064.5	1502.2	10992.1	2895.2	3329.9	100260	10900.5	1264.5	14343.6	21454.7	1102.5	6280.6	204522	13339.9	242375	1561.5	7591.4	8095	5308.5	8422.4	1733.1	3628.2
9201	17159.9	12082	25789.5	16634.8	3.61885e+06	22092.5	10866.3	12352.9	3.11127e+06	890197	6.59139e+06	4.85978e+06	591197	6322.1	2.34047e+06	3712615	935362	542159	11206	189207	24591.4	14305	4223	816352	1.25307e+06	1.47093e+06	5064.5	57000.7	10992.1	2895.2	3329.9	1.08023e+06	10900.5	207121	14343.6	21454.7	2.40089e+06	4.03678e+06	284401	13339.9	1.27952e+06	288424	7591.4	8095	2251524	521911	1733.1	3628.2
9302	17159.9	12082	25789.5	16634.8	934918	22092.5	10866.3	1.22853e+06	3.10602e+06	1.74873e+06	859687	2.17724e+06	3.30316e+06	6322.1	2.25747e+06	891113	370832	3.17872e+06	11206	2961847	24591.4	14305	4223	1.48808e+06	1.44975e+06	248350	5064.5	94206.8	10992.1	2895.2	625479	834791	10900.5	2.23227e+06	14343.6	21454.7	1994707	1.44615e+06	4316002	13339.9	1.9792e+06	1.62191e+06	7591.4	8095	1.99227e+06	4525565	2.71362e+06	3628.2
9305	17159.9	12082	25789.5	16634.8	4313.9	22092.5	10866.3	435652	1.06226e+06	690956	7871.2	1.22837e+06	1.95234e+06	6322.1	17384.4	522227	5094.6	781966	11206	1.48234e+06	24591.4	14305	4223	943170	17419.4	3591.8	5064.5	90416.8	10992.1	2895.2	234156	376367	10900.5	460566	14343.6	21454.7	1.11218e+06	6280.6	2.28002e+06	13339.9	1.10888e+06	378522	7591.4	8095	5308.5	8422.4	998570	3628.2
9401	17159.9	12082	25789.5	355738	332214	22092.5	10866.3	506701	560798	868777	1.11189e+06	1.90089e+06	2053.4	1.23505e+06	475450	688252	1.05931e+06	428181	11206	2206.9	24591.4	14305	841279	1384400	927451	647371	5064.5	438398	10992.1	1.40038e+06	670101	1.3987e+06	1.43712e+06	278354	14343.6	21454.7	621074	1.18433e+06	1660.2	13339.9	1.02335e+06	517959	7591.4	8095	1.22593e+06	276491	963233	534738
9402	17159.9	12082	25789.5	16634.8	4313.9	22092.5	10866.3	12352.9	5698.6	4776.2	7871.2	423153	803659	6322.1	17384.4	1159.5	5094.6	3730.3	11206	945634	24591.4	14305	4223	1452.9	17419.4	3591.8	5064.5	1502.2	10992.1	2895.2	3329.9	39627.8	10900.5	1264.5	14343.6	21454.7	1102.5	6280.6	1.6462e+06	13339.9	535471	1561.5	7591.4	8095	5308.5	8422.4	1733.1	3628.2
9501	17159.9	12082	25789.5	16634.8	1.68556e+06	22092.5	10866.3	12352.9	5698.6	1.0908e+06	7871.2	4084.1	2053.4	6322.1	17384.4	1159.5	1.37273e+06	3730.3	11206	2206.9	24591.4	14305	4223	1452.9	790230	3591.8	5064.5	2.11878e+06	10992.1	2895.2	3329.9	882.2	10900.5	1264.5	14343.6	21454.7	1102.5	6280.6	1660.2	13339.9	1817.6	1.701e+06	7591.4	8095	1.8247e+06	3.77643e+06	1733.1	3628.2
9701	508616	12082	25789.5	956025	843205	22092.5	10866.3	12352.9	399928	768866	7871.2	980812	990197	6322.1	17384.4	283492	1.08891e+06	1.21929e+06	11206	1.80482e+06	24591.4	14305	4223	1.70427e+06	17419.4	3591.8	5064.5	792668	442756	1350927	3329.9	864242	1.5689e+06	440166	14343.6	21454.7	2.35398e+06	6280.6	3.23156e+06	575366	1.9321e+06	1.49151e+06	7591.4	8095	1.28075e+06	8422.4	1733.1	3628.2
9802	17159.9	12082	25789.5	16634.8	4313.9	22092.5	10866.3	12352.9	5698.6	4776.2	7871.2	509767	2053.4	6322.1	17384.4	1159.5	5094.6	3730.3	11206	2206.9	24591.4	14305	4223	1452.9	17419.4	3591.8	5064.5	1502.2	10992.1	2895.2	3329.9	351718	10900.5	1264.5	14343.6	21454.7	1102.5	6280.6	1660.2	13339.9	1.01021e+06	1561.5	7591.4	8095	5308.5	8422.4	1733.1	3628.2
2008-08-07/13:38:52													beech_proteomics_RvD							page 1 of 1
